# Supplementary material for: Digital health literacy in medical education: a scoping review of current challenges and development strategies
Source: BMC Med Educ. 2026 Mar 2;26:567. doi: 10.1186/s12909-026-08903-7 (PMC13059213; doi:10.1186/s12909-026-08903-7)
Supplement: Supplementary file 3 — Supplementary Material 3. [file 12909_2026_8903_MOESM3_ESM.xlsx]

## Sheet: Sheet1
NO	ID	Country or region	Study type	Patrticipantion	Objective	Main Results	Conclusion	Coding Basis (Focusing on the Core Content of the Literature's "Objective", "Main Results", and "Conclusion")	Primary Code	Secondary Code	Mention Frequency	context	Secondary Code	Mention Frequency	context	Secondary Code	Mention Frequency	context
1	Abou Hashish 2024	Saudi Arabia	Cross-Sectional Study	nursing students	To assess the perceived knowledge, attitudes, and skills of nursing students regarding digital transformation, as well as their digital health literacy (DHL) and attitudes toward AI.	Nursing students exhibited good knowledge of and positive attitudes toward digital transformation services. They possessed strong digital skills, and their DHL and positive attitude toward AI were commendable. Overall, the findings indicated significant positive correlations between knowledge of digital transformation services and all the digital variables measured. Senior students reported great…	The study recommends an innovative undergraduate curriculum that integrates opportunities for hands-on experience with digital healthcare technologies to enhance their digital literacy and skills.	The research objective is to assess nursing students' cognition, attitude, skills, and digital health literacy (DHL) towards digital transformation. The main results present students' digital skills, DHL levels, and group differences (senior students have richer digital knowledge). It belongs to the "objective evaluation of digital literacy levels among different groups" and corresponds to 2.1.	2	2.1	5	D1-2.1 Demographic & Technology Usage Background D2-2.1 Perceived Digital Competencies (Knowledge, Skills, Attitudes) D3-2.1 Academic Level Differences in Digital Literacy D4-2.1 Correlations Between Digital Variables D5-2.1 Perceived Stimulants & Barriers to Digital Technology Use
2	Afra 2024	Iran	Cross-Sectional Study	Nursing Students	To assess the informatics competency of nursing faculty members and its application in educating nursing students at Abadan Nursing Faculty.	The mean score of faculty members’ nursing informatics competency at the Nursing Faculty was 110 out of a maximum of 150, placing it within the proficient range. The highest score for nursing informatics competency was related to the informatics literacy dimension (47.65), while the lowest was related to the information management skills dimension (19.54). Information management skills (r = 0.881…	Faculty members’ informatics competency was reported to be at a proficient level. However, due to advancements in technology and transformations in nursing care, it seems necessary to improve nursing faculty members’ abilities in all aspects, particularly in the information management skills dimension. It is recommended to hold faculty development programs regarding the integration of technology …	It focuses on the evaluation of nursing teachers' informatics competence. The results show that teachers' informatics competence is at a proficient level (total score 110/150), and it analyzes the score differences across dimensions (information literacy, information management skills). It belongs to the "objective survey of digital literacy levels among educators" and corresponds to 2.1.	2	2.1	5	D1: Basic Demographic Characteristics of Faculty; D2: Overall Informatics Competency Score; D3: Informatics Competency by Subdimensions; D4: Correlation Between Subdimensions and Total Competency; D5: Use of Electronic Teaching Aids
3	Ahmad 2025	Saudi	Cross-Sectional Study	medical students	To investigate the impact of MI training on Saudi medical students’ knowledge and attitude towards using technology in future medical practice.	The mean scores of knowledge and attitude towards MI were significantly higher among students who had undertaken the MI course compared to those who had not (p < 0.001). The results highlighted the effectiveness of MI training in enhancing students’ understanding of various MI concepts and applications, including electronic medical records, patient confidentiality, clinical decision support syste…	This result of this study highlights the significance of MI course in shaping students’ perceptions and understanding of various aspects of healthcare, particularly in the context of EMRs, patient confidentiality, and the role of technology in healthcare. The findings provide valuable insights into the transformative impact of MI training on students’ knowledge and attitude towards utilizing info…	It studies the impact of Medical Informatics (MI) training on medical students' technical cognition and attitude. The results show that the knowledge and attitude scores of trained students are significantly higher (p<0.001), verifying the effectiveness of the training program. It belongs to the "implemented training intervention and effectiveness verification" and corresponds to 4.2.	4	4.2	6	D1: Design of MI Training Intervention; D2: Measurement Tools for Intervention Outcomes; D3: Knowledge Outcomes of MI Training; D4: Attitude Outcomes of MI Training; D5: Application Intent of MI Skills Post-Training; D6: Recommendations for MI Training Promotion
4	Alexander 2025	USA	Cross-Sectional Study	physician assistant/associate (PA)	To assess assistant/associate (PA) faculty perspectives on the impact of artificial intelligence (AI)	While knowledge of AI technology was measured as average to good by 60.9% of faculty, confidence in using it was low. Group differences in self-reported knowledge of AI was only significant by participants' primary role in in their institution(X2(10)=53.6, P≤0.001).Participation in formal or informa continuing education programs focused on AI appears to increase confidence levels among participan…	The paper concludes by recommending training and support for faculty to harness AI's potential and enhance PA education, ensuring that AI complements rather than replaces the critica human elements in teaching and learning.	On the one hand, it evaluates Physician Assistant (PA) teachers' AI knowledge level (60.9% at medium to high level) and confidence (low confidence), which belongs to 2.1; on the other hand, it points out internal implementation obstacles such as "insufficient AI training for teachers" and "concerns about cultivating students' critical thinking", which belongs to 3.2.	2+3	2.1	5	D1-2.1 Faculty Demographic and Professional Characteristics D2-2.1 AI Knowledge Level Assessment D3-2.1 AI Application Confidence Level D4-2.1 Participation in AI-Related Training D5-2.1 Current Application Status of Digital Health Tools	3.2	4	D1-3.2 Risks to Student Competency Development D2-3.2 Limitations of AI Technology Itself D3-3.2 Ethical and Academic Integrity Challenges D4-3.2 Insufficient Integration and Training Support
5	Alfallaj 2022	Saudi Arabia	Cross-Sectional Study	chairpersons of prosthetic sciences departments	To investigate the status of digital dental technology (DDT) adoption in Saudi Arabian undergraduate dental education. A secondary objective was to explore the impact of dental schools’ funding sources to incorporate digital technologies.	Of the 27 dental schools (18 public and 8 private), 26 responded to the questionnaire (response rate: 96.3%). The geographic distribution of the respondent schools was as follows:12 schools in the central region, 6 in the western region, and 8 in other regions. Seventeen schools secure and preserve patients’ records using electronic software, whereas nine schools use paper charts. Seventeen schoo…	This national study showed that digital components still need to be integrated into Saudi Arabian dental schools’ curricula and patient care treatment. Additionally, there was no association between funding sources and the DDT implementation into the current curricula. Consequently, Saudi dental schools must emphasize the implementation and utilization of DDT to align with Saudi Vision 2030 for h…	It objectively describes the application status of Digital Dental Technology (DDT) in courses and clinical practice in Saudi dental schools (64.4% of schools have integrated DDT), which belongs to 2.2; at the same time, it points out internal obstacles such as "DDT not included in courses (78%)", "insufficient teachers (66%)", and "high cost (33%)", which belongs to 3.2.	2+3	2.2	5	D1-2.2 Basic Characteristics of DDT Course Implementation in Schools D2-2.2 Breadth of DDT Knowledge Coverage among Faculty and Students D3-2.2 Depth of DDT Skill Practice among Faculty and Students D4-2.2 Satisfaction of Faculty and Students with DDT Application D5-2.2 Level of DDT Resource Allocation in Schools	3.2	4	D1-3.2 Curriculum System Adaptation Barriers D2-3.2 Human Resource Capacity Gap D3-3.2 Economic Cost Constraints D4-3.2 Insufficient Technical Application Synergy
6	Alghasani 2023	Oman	Cross-Sectional Study	medical sciences students	To record the perception and attitude of medical sciences students studying in Oman towards the use of medical and health information on the internet	The internet was used as source for medical literature and medical information along with other activities in 71.1%% of students and PubiMed and Google were used as trusted search engines. The majority of students (96.9%) tend tocheck the accuracy and reliability of internet medical and health information through searching for particularinformation in two or more websites. 72.1% of the students b…	Although majority of students were trained on utilizing medical and health information during their university education, it seems this exposure varies between the four academic majors. Educational institutions in Oman are encouraged to design their e-health literacy program based on the individual requirements of medical sciences curricula.	It investigates the current status of Omani medical students using the Internet to obtain medical information (71.1% use the Internet, 96.9% verify the accuracy of information). It objectively presents the application of digital literacy in the "scientific research information retrieval" scenario and corresponds to 2.2.	2	2.2	6	D1-2.2 Demographic & Academic Background Influence D2-2.2 Online Medical Information Access Behavior D3-2.2 Information Evaluation Ability D4-2.2 Formal Training Experience D5-2.2 Attitude Towards Information Application D6-2.2 Self-Perceived Application Confidence
7	Alhur 2024	Saudi Arabia	Cross-Sectional Study	medical students	To analyze the extent to which digital health and health informatics are integrated into the study plans of medical colleges across Saudi Arabia, in alignment with the national goals outlined in Vision 2030.	The analysis revealed that only a few medical colleges in Saudi Arabia have integrated dedicated courses on digital health and health informatics into their curricula. For instance, Dar Al Uloom University, Princess Nourah bint Abdulrahman University, and University of Hail offer specific courses on medical informatics. However, the majority of the institutions either lack such courses or offer t…	The study highlights the need for a more standardized and comprehensive approach to integrating digital health and health informatics into the medical curricula of Saudi Arabian universities. Recommendations include expanding course offerings, developing standardized curricula, investing in faculty development, and utilizing advanced technologies. Addressing these gaps will better prepare medical…	It analyzes the current status of integrating digital health and health informatics courses in Saudi medical colleges (only a few colleges offer dedicated courses), which belongs to 2.2; at the same time, it points out internal implementation obstacles such as "insufficient course coverage" and "lack of standardization", which belongs to 3.2.	2+3	2.2	5	D1-2.2 Institutional Type & Sample Representation D2-2.2 DH/HI Course Presence Rate D3-2.2 Course Structure & Credit Allocation D4-2.2 Curriculum Coverage Gaps D5-2.2 Alignment with National Goals (Vision 2030)	3.2	4	D1-3.2 Faculty Competence Gaps D2-3.2 Resource Limitations D3-2.2 Curriculum Resistance & Inertia D4-3.2 Standardization & Documentation Gaps
8	Alipour 2022	Iran	Cross-Sectional Study	healthcare workers of teaching	To measure and evaluate the level of DHL among healthcare workers in teaching hospitals.	Healthcare workers gained in protecting privacy (89.7%), operational skill (83.9%), navigation skill (81.7%), and information searching (80.6%) of the total score, and were evaluated as very desirable in terms of these skills. Besides, they obtained in adding content (78.1%), determining data relevance (68.2%) and evaluating data reliability (64.8%) of the total score, which was indicative of a d…	The overall DHL level of healthcare workers was assessed as desirable; therefore, the studied healthcare workers had an appropriate ability to help patients with self-care. Nevertheless, proper policymaking and planning for educating healthcare workers on how to evaluate the quality of health information in digital media and improving their skills of identifying relevant information among the vas…	It evaluates the digital health literacy (DHL) level of medical staff. The results show that dimensions such as privacy protection (89.7%) and operational skills (83.9%) are "very good", and information evaluation (64.8%) is "good". It belongs to the "evaluation of digital literacy levels among medical staff" and corresponds to 2.1.	2	2.1	9	D1-2.1 Privacy Protection Skill D2-2.1 Operational Skill D3-2.1 Navigation Skill D4-2.1 Information Searching Skill D5-2.1 Content Adding Skill D6-2.1 Data Relevance Determination Skill D7-2.1 Data Reliability Evaluation Skill D8-2.1 Educational Background Influence D9-2.1 Job Category Influence
9	Alowais 2024a	United Kingdom and Saudi Arabia	Cross-Sectional Study	pharmacy students	To explore the current and planned inclusion of digital literacy education in the undergraduate curricula of UK pharmacy schools.	Data from 14 pharmacy schools’ curricula were included in the analysis, with 10 reporting digital literacy education. Key themes identified from the analysed documents included understanding of health informatics, applied informatics, information technology skills, and the emerging digital health technology. Nineteen respondents from 16 schools participated in the survey; digital literacy inclusi…	The trend towards embedding digital literacy in UK pharmacy curricula is clear, but disparities suggest the need for a more unified strategy. Recommendations include establishing a specific digital literacy framework aligned with professional needs, improving accessibility and transparency in curricula documents, and investing in faculty development.	It describes the current status of integrating digital literacy courses in British pharmacy colleges (10 out of 14 colleges offer such courses, mainly self-directed learning), which belongs to 2.2; at the same time, it points out internal obstacles such as "insufficient professional knowledge of teachers (n=13)" and "time constraints (n=10)", which belongs to 3.2.	2+3	2.2	5	D1-2.2 Curriculum Integration Model D2-2.2 Pedagogical Strategies D3-2.2 Digital Health Technology (DHT) Coverage D4-2.2 Teaching Infrastructure D5-2.2 Alignment with HEE Competency Domains	3.2	4	D1-3.2 Faculty & Expertise Gaps D2-3.2 Time & Resource Constraints D3-3.2 Curriculum Transparency & Documentation Gaps D4-3.2 Uncertainty in Effectiveness Assessment
10	Alowais 2024b	United Kingdom and Saudi Arabia	Scoping review	pharmacy students	To identify the approaches used to integrate digital literacy into undergraduate pharmacy programs across different countries, focusing on methods for education, training, and assessment.	Out of 624 articles, 57 were included in this review. Educational and training approaches for digital literacy in undergraduate pharmacy programs encompassed a theoretical understanding of health informatics, familiarization with diverse digital technologies, and applied informatics in 2 domains: patient-centric care through digital technologies, and the utilization of digital technologies in int…	This scoping review identifies various learning objectives, teaching, and assessment strategies to incorporate digital literacy in undergraduate pharmacy curricula. Recommendations include acknowledging the evolving digital health landscape, ensuring constructive alignment between learning objectives, teaching approach and assessments, co-development of digital literacy courses with stakeholders,…	It sorts out the digital literacy education methods (theoretical teaching, technical familiarization, application practice) and evaluation methods in pharmacy colleges worldwide, which belongs to 2.2; at the same time, it puts forward unimplemented suggestions such as "standardized guidelines" and "alignment of courses with objectives", which belongs to 4.1.	2+4	2.2	4	D1-2.2: Teaching Approaches (Mention Frequency = 2) D2-2.2: Assessment Methods (Mention Frequency = 2)	4.1	5	D1-4.1: Course Development Strategies (Mention Frequency = 2) D2-4.1: Implementation Challenges (Mention Frequency = 1) D3-4.1: Facilitators of Implementation (Mention Frequency = 1) D4-4.1: Evidence-Based Recommendations (Mention Frequency = 1)
11	Amare 2024	Ethiopia	Cross-Sectional Study	health professional educators	To evaluate the digital competency of health professional educators in Ethiopian medical education.	This study involved 498 health professional educators from 16 institutions. Most were male and taught clinical science. Over half worked in research institutions and held academic positions as assistant professors or above. About 10% were beginners in digital skills, with over half at an explorer level. Only a small percentage were experts. The majority had low digital skill competency, with only…	There is a notable lack of digital skill competency among faculty members, with the majority lacking expertise in this area. Educators require guidance, collaborative encouragement, and knowledge exchange to enhance their digital competencies and effectively harnes technology in their teaching.	It evaluates the digital competence of health professional educators in Ethiopia. The results show that only 7.2% have high competence, and more than half are at the "explorer level". It belongs to the "objective survey of digital literacy levels among educators" and corresponds to 2.1.	2	2.1	5	2.1 Overall Competency Distribution 2.1 Competency by Scenario 2.1 Competency by Demographics 2.1 Competency by Institutional Type 2.1 Competency by Teaching Unit
12	Arienti 2021	Italy	Cross-Sectional Study	physiotherapy students	To evaluate the effectiveness of an Evidence- based practice (EBP) laboratory, using Students 4 Best Evidence (S4BE) as an educational tool, to teach EBP competencies to undergraduate physiotherapy students.	The students showed a significant improvement in all domains (p<0.001), except in the sympathy domain, where the percentage score decreased from 71% to 60%. The best improvements were reached in terminology (54% to 65%) and in practice (41% to 55%) domains.	This study proposed an effective educational protocol, based on a DPBL approach, using S4BE as a digital technology tool. Further research is needed to test the effectiveness of this educational protocol compared with traditional learning methods for physiotherapy students.	It implements Evidence-Based Practice (EBP) laboratory teaching based on the S4BE tool. The results show that students' abilities in all dimensions except "empathy" are significantly improved (p<0.001), verifying the effectiveness of the teaching intervention. It corresponds to 4.2.	4	4.2	7	D1-4.2 Relevance Domain Improvement D2-4.2 Terminology Domain Improvement D3-4.2 Confidence Domain Improvement D4-4.2 Practice Domain Improvement D5-4.2 Sympathy Domain Change D6-4.2 Curriculum Integration Value D7-4.2 Clinical Practice Implications
13	Arthanareeswaran 2023	India	Cross-Sectional Study	medical professionals	To evaluate the challenges and acceptance of E-teaching by medical professionals during the COVID-19 pandemic.	Most of the participants (88%) agreed that the technological skills of giving onlinecourses increase the educational value and experience of teaching medical professionals. Thehighest barrier to E-teaching was unsteady internet connectivity (56%), inadequate internetdata(48%), lack of computers/ laptops (16.5%), and technical problems (73%%). The rate ofparticipant agreement on perceived usefulne…	In our current study, most of the participants strongly agreed with the perceivedusefulness, perceived ease of use, and acceptance of E-teaching. lt is evident that online teachingwill persist, and education will increasingly adopt a hybrid model.	It describes the application status of online teaching among medical professionals during the epidemic (88% recognize its educational value), which belongs to 2.2; at the same time, it points out external technical resource obstacles such as "unstable network (56%)" and "insufficient data (48%)", which belongs to 3.2.	2+3	2.2	5	D1-2.2 Teaching Format Preference D2-2.2 Platform Adoption & Usage D3-2.2 Content Delivery Focus D4-2.2 Student Engagement Methods D5-2.2 Online Assessment Practices	3.2	5	D1-3.2 Technical Infrastructure Barriers D2-3.2 Faculty Skill Gaps D3-3.2 Workload & Preparation Burden D4-3.2 Home Environment Limitations D5-3.2 Student-Related Engagement Barriers
14	Asal 2025	Saudi Arabia and Egypt	Cross-Sectional Study	nurse educators	To investigate the relationships between digital competence, AI readiness and pedagogical innovation among nurse educators, with a specific focus on the moderating role of AI readiness.	Significant positive correlations were found between pedagogical innovation, digital competence (r = 0.546, p < 0.01) and AI readiness (r = 0.530, p < 0.01). Digital competence (B = 0.558, p < 0.001) and AI readiness (B = 0.580, p < 0.001) significantly predicted pedagogical innovation. AI readiness moderated this relationship (B = 0.199, p < 0.001, ΔR² = 0.0057), amplifying the effect at higher …	Digital competence and AI readiness play critical roles in promoting pedagogical innovation. Strengthening AI readiness through targeted training can enhance digital tools adoption in nursing education. It is crucial to revise academic standards for curricula and nurse educators to include AI competence, ensuring effective integration of AI and digital tools in nursing education through targeted …	It analyzes the correlation between nurses' educators' digital competence, AI readiness, and teaching innovation (r=0.546, p<0.01), which belongs to 2.1; at the same time, it puts forward suggestions such as "strengthening AI training" and "revising curriculum standards", which belongs to 4.1.	2+4	2.1	5	D1-2.1 Overall Digital Competence Level D2-2.1 Technical Dimension (Implementing Independent & Community Learning) D3-2.1 Ethical Dimension (Acting Safely and Responsibly) D4-2.1 Evidence-Based Dimension (Guiding Learning Based on Evidence) D5-2.1 Correlation with AI Readiness & Pedagogical Innovation	4.1	5	D1-4.1 Curriculum Integration Recommendations D2-4.1 Faculty Development Recommendations D3-4.1 Institutional Support Recommendations D4-4.1 Policy & Regulatory Recommendations D5-4.1 Cross-Sector Collaboration Recommendations
15	Aydınlar 2024	Türkiye	Cross-Sectional Study	School of Medicine, Nutrition and Dietetics, Nursing, Physiotherapy and Rehabilitation, Psychology, Biomedical Engineering, Molecular Biology, and Genetics	To determine the digital literacy level and awareness of students receiving health-based education in university and to pave the way for supporting the current curriculum with courses on digital literacy when necessary.	The survey was completed by 476 students. Female students had less computer knowledge and previous coding education. Spearman correlation test showed that there were weak positive correlations between the years and the “software and multimedia,” “ethics,” “interest and knowledge” domains, and the average score. The students from Nursing scored lowest in the query after those from the Nutrition an…	It is necessary to define the level of computer skills who start health-based education and shape the curriculum by determining which domains are weak. Creating an educational environment that fosters females’ digital knowledge is recommended. Elective courses across faculties may be offered to enable students to progress and discuss various digital literacy topics. The extent to which students b…	It evaluates the digital literacy level of students majoring in health-related fields in Turkey (students majoring in biomedical engineering have the highest score, while nursing students have the lowest) and analyzes the impact of gender and grade on literacy. It belongs to the "evaluation of digital literacy levels among students" and corresponds to 2.1.	2	2.1	6	D1-2.1 Overall Digital Literacy Level of Health-Based Students D2-2.1 Domain-Specific Digital Literacy Levels D3-2.1 Gender Differences in Digital Literacy D4-2.1 Disciplinary Variations in Digital Literacy D5-2.1 Academic Year Trends in Digital Literacy D6-2.1 Comparison with Non-Health Background Students
16	Bleijenbergh 2023	Belgium, The Netherlands, and UK	Cross-Sectional Study	healthcare professionals	To establish items of the digital adaptability competency for healthcare professionals.	In round 1, eleven items were included to the final document. In round 2, ten items were included. In round 3, the panel unanimously agreed to add six items, one item was modified into two separate items. In total, 29 items were included in the final document.	The rather abstract concept of digital adaptability is now transformed into a more pragmatic concept of 29 items, reflecting the practical competencies of healthcare professionals necessary to be digital adaptable.	It constructs a "digital adaptability competence" framework for medical professionals, finally determining 29 competence items. It belongs to the "construction of digital literacy framework for medical education" and corresponds to 1.1 and 1.2.	1	1.1	4	1. Technical Operation Dimension 2. Data Judgment Dimension 3. Ethical Safety Dimension 4. Scenario Adaptation Dimension	1.2	6	D1-1.2 Initial Framework Development (Literature-Derived Items) D2-1.2 Delphi Round 1: Framework Item Screening & Consensus D3-1.2 Delphi Round 2: Framework Item Refinement & Elimination D4-1.2 Delphi Round 3: Framework Finalization & Adaptive Modifications D5-1.2 Final Framework Structure & Dimension Classification D6-1.2 Framework Validity & Expert Heterogeneity Support
17	Bloomfield 2023	Australia	Cross-Sectional Study	Registered nurses’	To explore the association between registered nurses’ attitudes to e-learning and self-regulated online learning skills on their attitudes towards the use of Communication Technology (ICT) in healthcare.	Participant’s levels of online self-regulated learning were positively correlated with attitudes to e- learning (r = 0.663, p < 0.001). Attitudes to e-learning (70.4, SD 11.5) were also positively predictive of ITASH (R2 = 0.306, p < 0.001), but online self-regulated learning was not contributory to the prediction of attitudes to ICT in healthcare.	It is recommended that educators involved in online learning focus on strategies aimed at promoting positive attitudes to e-learning and ICT prior to employing those aimed at developing online self-regulation skills. Further research exploring online learning and ICT needs in the workplace are required.	It investigates the online learning attitude and self-regulation skills of registered nurses. The results show a positive correlation between online self-regulation ability and e-learning attitude (r=0.663, p<0.001). It belongs to the "evaluation of digital learning-related literacy among nursing staff" and corresponds to 2.1.	2	2.1	6	D1-2.1 ICT Access and Usage Patterns D2-2.1 Online Self-Regulated Learning Skill Level D3-2.1 Attitudes to E-learning D4-2.1 Attitudes to ICT in Healthcare D5-2.1 Correlations Between Digital Literacy-Related Variables D6-2.1 Demographic-Related Differences in Digital Literacy Indicators
18	Bosch 2022	Germany	Cross-Sectional Study	physicians	To investigate if a structured blended-learning training for practicing physicians in Germany enhances both physicians’ knowledge about central aspects of the digital transformation (including awareness of personal possibilities to act) and their attitudes towards a more digitally empowered mindset.	Participants reported an increase in every knowledge domain, representing large effects (Hedges’ g 1.06 to 2.82). Attitudes were partly shifted towards a more empowered mindset with decreased insecurity towards technological, legal, and ethical aspects of the digital transformation (Hedges’ g −0.82 to −1.40). However, preparedness for the digital transformation remained low.	Generally, the hypotheses were confirmed. The presented on-the-job training had the desired effects on practicing physicians’ knowledge and attitudes. Nevertheless, additional empowerment and support are essential.	It implements blended training to improve doctors' cognition and attitude towards digital transformation. The results show that the knowledge in all dimensions is significantly improved (Hedges’g 1.06-2.82) and insecurity is reduced. It belongs to the "implemented training intervention and effectiveness verification" and corresponds to 4.2.	4	4.2	6	D1-4.2 Blended-Learning Training Design (Strategy Framework) D2-4.2 Knowledge Improvement Effect (Pre-Post Comparison) D3-4.2 Attitude Shift Effect (Pre-Post Comparison) D4-4.2 Gender-Related Differences in Strategy Responsiveness D5-4.2 Training Acceptance & Practical Relevance (Strategy Validation) D6-4.2 Strategy Optimization Recommendations
19	Brown Wilson 2020	United Kingdom of Great Britain and Northern Ireland, and Australia	Scoping review	Health care students	To explore how undergraduate health care students use digital technology to deliver patient care during their clinical placements.	Seven studies involving medical or nursing/midwifery students were included in the review. Three studies evaluated the use of mobile learning devices in patient care with four studies evaluating the use of digital systems in practice. Due to the heterogeneity of studies, which used differing digital systems and instruments, the researchers decided the most suitable method of analysis was a narrat…	The use of digital systems in clinical settings creates challenges and benefits to student learning in delivering patient care. When students are prepared and facilitated to use digital systems, a sense of confidence and belonging to the team is fostered. Lack of availability and access to these systems, however, may impede students’ ability to be involved in all aspects of patient care. Limitati…	It describes the current status of medical students using digital technologies (mobile devices, digital systems) during clinical internships, which belongs to 2.2; at the same time, it points out external resource obstacles such as "insufficient technical accessibility" and "lack of equipment", which belongs to 3.1.	2+3	2.2	4	D1-2.2 Pre-Placement Training & Curriculum Alignment D2-2.2 Access to Digital Tools & Supervision D3-2.2 Clinical Staff Attitudes & Support D4-2.2 Student Psychological Factors	3.1	4	D1-3.1 Limited Access to Digital Tools & Workflow Disruption D2-3.1 Technology-Patient Relationship Tensions D3-3.1 Inconsistent Digital Systems Across Placements D4-3.1 Methodological Limitations in Research
20	Buchgraber-Schnalzer 2025	Austria	Cross-Sectional Study	healthcare professionals	To share initial experiences in the didactic implementation of an online course in health professions education that is designed to strengthen the healthcare community in acquiring AI competences and enable ethical and legal discussion regarding AI.	The key factors for creating the online course were identified and recommendations and strategies to enhance AI literacy are given.	Online training courses offer the possibility to integrate AI literacy aspects into healthcare professionals’ education. Future work should focus on further evaluation.	It designs and implements an online AI literacy course, summarizes the key factors of course development, and puts forward optimization suggestions. It belongs to the "implemented teaching intervention and experience summary" and corresponds to 4.2.	4	4.2	6	D1-4.2 (Requirements/Platform); D2-4.2 (Curriculum); D3-4.2 (Tool Integration); D4-4.2 (Evaluation Process); D5-4.2 (Evaluation Outcomes); D6-4.2 (Recommendations)
21	Car 2025	Multiple countries and regions	Cross-Sectional Study	Medical education experts	To develop an evidence-informed, consensus-guided, adaptable digital health competencies framework for the design and development of digital health curricula in medical institutions globally.	TheDECODE framework uses 3 main terminologies: domain, competency, and learning outcome. Competencieswere grouped into 4 domains: professionalism in digital health, patient and population digital health, health information systems, and health data science. Each competency is accompanied by a set of learning outcomes that are either mandatory or discretionary. The final framework comprises 4 domai…	This evidence-informed and consensus-guided framework will play an important role in enabling medical institutions to better prepare future physicians for the ongoing digital transformation in health care. Medical schools are encouraged to adopt and adapt this framework to align with their needs, resources, and circumstances.	It constructs a global digital health competence framework (DECODE framework) for medical education, including 4 domains, 19 competences, 33 mandatory and 145 optional learning outcomes. It belongs to the "construction and validation of digital literacy framework for medical education" and corresponds to 1.1 and 1.2.	1	1.1	3	1. Health Information Navigation Dimension 2. Digital Tool Application Dimension 3. Health Outcome Alignment Dimension	1.2	3	3.1 Global Gaps in Digital Health Education 3.2 Limitations of Existing DHC Frameworks 3.3 Rationale for the DECODE Framework
22	Chung 2017	USA and South Korea	Cross-Sectional Study	nursing students' and nursing faculty's	To identify the use of academic electronic health record systems in nurse education and to determine student and faculty perceptions of academic electronic health record systems in nurse education.	Quantitative and qualitative findings revealed that academic electronic health record systems regarding nursing documentation could help prepare students for the future of health information technology.	Meaningful adoption of academic electronic health record systems will help in building the undergraduate nursing students' competence in nursing documentation with electronic health record systems.	It describes the application status of academic electronic health record systems in nursing education, which belongs to 2.2; at the same time, it puts forward the suggestion of "promoting this system to improve students' documentation ability", which belongs to 4.2.	2+4	2.2	4	D1-2.2 Training Access & Timing D2-2.2 Faculty Expertise & Self-Preparedness D3-2.2 Resource Constraints D4-2.2 Psychological & Attitudinal Barriers	4.2	4	D1-4.2 Curricular Integration of Academic EHRs D2-4.2 Simulation Lab-Based EHR Practice D3-4.2 Vendor & Hospital Partnerships D4-4.2 Cloud-Based EHR Solutions
23	Curran 2019	Canada	Cross-Sectional Study	health and human services professionals	To explore the adoption and use ofmobile learning as a continuing professional development (CPD) activity	Respondents reported using a smartphone (53.8%), tablets (50.4%), YouTube (43.0%), and mobile apps (35.8%) for CPD. The highest-rated benefits of mobile learning included improved access to information (M = 3.51); potential for enhanced knowledge acquisition (M = 3.45); staying up to date (M = 3.44); and verifying information (M = 3.40). The greatest barriers included cost of some apps and resour…	A systems model organizes the factors influencing the adoption and use of mobile devices and resources to support “just-in-time” learning. Addressing policies, practices, and regulations that enable or inhibit adoption of mobile learning for CPD may foster enhanced use to support better clinical decision-making, improved accuracy, and greater patient safety.	It describes the current status of medical staff using mobile learning for continuing professional development (53.8% use smartphones, 43% use YouTube), which belongs to 2.2; at the same time, it points out external obstacles such as "high APP cost" and "technical barriers in rural areas", which belongs to 3.1.	2+3	2.2	4	D1-2.2 Technical Barriers D2-2.2 Psychological & Generational Barriers D3-2.2 Organizational Barriers D4-2.2 Resource & Credibility Barriers	3.1	4	D1-3.1 Mobile Technology Adoption (Devices & Apps) D2-3.1 Self-Directed Learning (SDL) Readiness D3-3.1 Technology Acceptance (UTAUT Scores) D4-3.1 Mobile Learning Application for CPD
24	Davies 2022	UK	Systematic Review	Medical workers	To describe Manchester’s involvement in the development of digital competency frameworks and our digital transformation education programmes that we have created, including a Massive Online Open Course and a professional development course for England’s Topol Digital Fellows.	We have also designed a programme of professional development for the Topol Digital Fellows, a cohort of healthcare pro- fessionals, undertaking a specific training programme with Health Education England to develop digital capabilities and act as champions in the workplace.Updated the capability framework and created MOOCs for online release and public use.The first run of the course was launche…	The University of Manchester has collaborated with Health Education England to develop competency frameworks to embed digital competencies to underpin the education of healthcare professionals. We have shown that digital education can be de- livered through a diverse range of educational interventions in- cluding free and open access courses delivered to thousands of learners through to more besp…	It participates in the development of a digital competence framework for medical professionals, which belongs to 1.1 and 1.2; at the same time, it implements educational interventions such as Massive Open Online Courses (MOOCs) and professional development courses, which belongs to 4.2.	1+4	1.1	4	1. Digital Technology Comprehension Dimension 2. Practical Digital Application Dimension 3. Digital Service Leadership & Advocacy Dimension 4. Framework-Aligned Competency Development Dimension	1.2	4	D1-1.2 Rationale for Digital Competency Frameworks D2-1.2 Gaps in Current Digital Health Education D3-1.2 Methodological Underpinnings D4-1.2 Alignment with Healthcare Digital Transformationon	4.2	4	D1-4.2 Massive Online Open Course (MOOC) Design & Delivery D2-4.2 Topol Digital Fellows Professional Development Program D3-4.2 Competency Framework Development & Validation D4-4.2 Intervention Effectiveness Metrics
25	Edirippulige 2022	Australia, Sri Lanka,and Denmark	Cross-Sectional Study	medical students	To explore medical students’ perceptions and expectations of digital health education and training (ET).	Most participants had no formal ET in digital health. Most participants (n = 43; 68%) expressed a willingness to learn about digital health as part of their medical programme.	Primarily, knowledge- and practice-related factors have motivated students to learn about digital health. The analysis of focus group data identified two superordinate themes: (a) drivers of digital health ETand (b) expectations relating to digital health ET. Students agreed that digital health is a relevant field for their future practice that should be taught as part of their regular curriculum.	It investigates medical students' perception of digital health education (68% are willing to learn), which belongs to 2.1; at the same time, it puts forward the suggestion of "integrating digital health into regular courses", which belongs to 4.1.	2+4	2.1	4	D1-2.1 Prior Exposure to Digital Health Tools D2-2.1 Knowledge of Digital Health Terminology D3-2.1 Motivation to Learn Digital Health D4-2.1 Perceived Relevance to Future Practice	4.1	4	D1-4.1 Curriculum Integration Strategies D2-4.1 Target Topic Areas for ET D3-4.1 Preferred Delivery Methods D4-4.1 Stakeholder Collaboration
26	El Kheir 2023	Saudi Arabia	Cross-Sectional Study	medical students	To assess the perception of undergraduate medical students on telemedicine training.	About 73% students think that the use of telemedicine for patient care will increase in the future, and 59.3% think that the medical students should be trained in telemedicine. Majority of the students (78%) opined that telemedicine training should be optional and 58% said it should be taught during the clinical phase of the undergraduate curriculum. The best telemedicine training course learning…	Medical students are aware of the importance of incorporating telemedicine training into the medical curriculum. Training these students is vital to ensure their competence as physicians in their future clinical careers, that is make them a digitally health-literate future workforce.	It investigates medical students' attitude towards telemedicine training (59.3% think training is needed, 78% think it should be an elective course), which belongs to 2.1; at the same time, it puts forward suggestions such as "integrating into clinical training" and "covering legal/practical skills", which belongs to 4.1.	2+4	2.1	4	D1-2.1 Knowledge of Telemedicine Terminology & Meaning D2-2.1 Perception of Telemedicine’s Future Relevance D3-2.1 Attitude Toward Telemedicine Training Needs D4-2.1 Awareness of Existing Curriculum Integration	4.1	4	D1-4.1 Course Learning Objectives (CLOs) D2-4.1 Target Telemedicine Skills D3-4.1 Delivery Format Preferences D4-4.1 Assessment Method Preferences
27	Erfani 2025	UK and Finland	Cross-Sectional Study	healthcare professionals	To identify the key characteristics influencing healthcare professionals’ digital health competence.	Higher levels of education, working in a hospital, more professional experience, and increased use of digital solutions at work or during free time were associated with higher digital health competence. Higher qualifications were linked to greater digital health competence across several factors, with postgraduate degrees increasing health-related counselling competence and undergraduate degrees …	Digital health competence development should prioritise healthcare professionals with lower educational levels. Additionally, such initiatives should include supporting those who work in non-hospital settings, have less professional experience, and use digital solutions less frequently at work or in their free time. Professional experience increases ethical competence in using digital solutions. …	It analyzes the influencing factors of medical staff's digital health competence (those with higher education, working in hospitals, and using more digital tools have higher competence). It belongs to the "survey of digital literacy levels and related factors among medical staff" and corresponds to 2.1.	2	2.1	5	D1-2.1 Human-Centred Remote Counselling Competence D2-2.1 Digital Solutions Integration in Work D3-2.1 ICT Competence D4-2.1 Digital Solution Evaluation Competence D5-2.1 Ethical Competence in Digital Use
28	Ersoy 2024	Türkiye, Latvia, Portugal, Finland, and Sweden	Cross-Sectional Study	faculty members in health sciences	To determine the digital competence level of faculty members who teach in the health sciences, empirically considering possible contextual aspects.	The results revealed that a majority of the faculty members have intermediate (integrator or expert) level of digital competence, which is described as being aware of the potential use of digital technology in teaching and having a personal repertoire for its use under various circumstances. Age, digital teaching experience, perception of work environment, and previous teaching experience in full…	Health education institutions may facilitate the use of digital technologies in teaching and learning environments. Moreover, institutions or stakeholders should consider that digital competence requires practice and experience in meaningfully-designed digital environments and tools.	It evaluates the digital competence of health science teachers (most are at intermediate/expert level) and analyzes the impact of age and teaching experience on competence. It belongs to the "evaluation of digital literacy levels among educators" and corresponds to 2.1.	2	2.1	6	D1-2.1 Professional Engagement D2-2.1 Digital Resources D3-2.1 Teaching and Learning D4-2.1 Assessment D5-2.1 Empowering Learners D6-2.1 Facilitating Learners’ DC
29	Faihs 2022	Germany	Cross-Sectional Study	Medical Students	To investigate the views of medical students on digital healthcare	Male students more frequently reported keeping themselves informed about digital medicine outside of their studies across all clinical years of study. While female students self-assessed their knowledge in different fields of digital medicine as worse than their male peers in the first clinical years of study, no more gender differences could be found towards the final year.	Students of both genders showed a strong desire for further education on the topic of digital medicine.	It investigates medical students' cognition of digital medicine (male students have higher self-rated knowledge), which belongs to 2.1; at the same time, it puts forward the suggestion of "strengthening digital medicine education", which belongs to 4.1.	2+4	2.1	4	D1-2.1 Perceptions of Digital Medicine D2-2.1 Self-Assessed Knowledge of Digital Medicine Subtopics D3-2.1 Gender & Clinical Year Differences in Literacy D4-2.1 Self-Directed Learning Behavior	4.1	4	D1-4.1 Curriculum Integration of Digital Medicine D2-4.1 Targeted Training for Subgroups D3-4.1 Enhancement of Self-Directed Learning D4-4.1 Addressing Self-Assessment Bias
30	Farooq 2024	Pakistan	Cross-Sectional Study	medical sciences students	To assess digital health literacy among medical students.	Eight hundred ninety one medical students, from first year to final year, participated in the study. The overall mean score for DHL was 63.5 (SD=8.82). Medical students achieved a score of 83.2% of total score in their operational abilities, and 82.3% proficiency in privacy protection, which were deemed highly desirable. Furthermore, they achieved a satisfactory level in navigation skill (76.0%),…	The assessment of the DHL of medical students was deemed desirable. But certain obstacles were encountered in few domains of DHL i.e., data reliability, relevance determination, and content augmentation. It is imperative to elevate the level of DHL of medical students to harness the potential of digital technologies in enhancing healthcare.	It evaluates the digital health literacy (DHL) of medical students in Pakistan (average DHL score 63.5). Among all dimensions, operational ability (83.2%) and privacy protection (82.3%) are the best, while information evaluation (68.7%) is relatively weak. It belongs to the "evaluation of digital literacy levels among students" and corresponds to 2.1.	2	2.1	4	D1-2.1 DHLI Domain Proficiency D2-2.1 Internet Usage Patterns D3-2.1 Gender & Academic Year Differences in DHL D4-2.1 Self-Rated vs. Actual DHL Alignment
31	Ghaedi 2024	Iran	Cross-Sectional Study	Medical Students	To investigate the perceived and performed eHealth liter- acy of medical sciences students, as well as the relationships between those literacies.	In general, over 70% of students perceived their skills of access and appraisal as good/very good, correlating with their estimated performance. Students perceived they were less confident in some appraisal skills (e.g., using information from the Internet to make health decisions) than others. Performed skills in information generation were mostly poor or very good; performed application skills …	The eHEALS score scales with actual skills (access and appraisal). Support is necessary for students in particular types of appraisal skills.	It investigates medical students' perceived and actual eHealth literacy (information acquisition and evaluation abilities). The results show a positive correlation between perceived and actual abilities, and the evaluation ability is relatively weak. It belongs to the "evaluation of digital literacy levels among students" and corresponds to 2.1.	2	2.1	4	D1-2.1 Perceived eHealth Literacy D2-2.1 Performed eHealth Literacy D3-2.1 Demographic Variations in eHealth Literacy D4-2.1 Perceived-Performed Literacy Relationship
32	Gillissen 2022	Germany	Cross-Sectional Study	Medical Students	To explore attitudes of 2020 medical students’ generation towards various aspects of eHealth technologies with the focus on AI using an exploratory sequential mixed-method analysis.	Most students expressed positive attitudes towards digital applications in medicine. Students with a problem-based curriculum (PBC) in contrast to those with a science-based curriculum (SBC) and male undergraduate students think that AI solutions result in better diagnosis than those from physicians (p < 0.001). Male undergraduate students had the most positive view of AI (p < 0.002). Around 38% …	Higher emphasis in medical curriculum of digital solutions in patient care is postulated.	It investigates medical students' attitude towards eHealth/AI (most are positive, and male students have higher recognition of AI diagnosis), which belongs to 2.1; at the same time, it points out the internal obstacle of "digital content not included in courses (38% of students are unprepared)", which belongs to 3.2.	2+3	2.1	4	2.1 Functional Literacy (Health Apps) 2.1 AI Literacy Gap 2.1 Demographic Variations 2.1 Literacy Barriers	3.2	4	3.2 Digitization as Tool 3.2 AI Diagnostic Usefulness 3.2 Subgroup Attitudes 3.2 Education Willingness
33	Hah 2019	USA	Cross-Sectional Study	Care Providers	To explore care providers’ familiarity with using technology in different settings and their perceptions of telehealth-driven care performance to lay a foundation for the design of an effective telehealth education program.	A total of 109 advanced practice registered nurse students responded to the online survey and open-ended questionnaire. Most indicated that using telehealth technology enhances care performance (mean 5.67, median 6.0, SD 1.36), helps make their care tasks more effective (mean 5.73, median 6.0, SD 1.30), improves the quality of performing care tasks (mean 5.71, median 6.0, SD 1.30), and decreases …	This research highlights the importance of identifying care providers’ existing experience of using technology to better design a telehealth technology education program. By focusing explicitly on the characteristics of care providers’ existing technology use in work, nonwork, and educational settings, we found a potential consistency between practice and education programs in care providers’ req…	It describes the current status of nursing providers using telemedicine technology (they believe the technology improves nursing quality, mean=5.71), which belongs to 2.2; at the same time, it puts forward the suggestion of "designing training programs adapted to technical familiarity", which belongs to 4.1.	2+4	2.2	4	2.2 Everyday Non-Health Tech Use 2.2 Workplace Health IT 2.2 Educational Curriculum 2.2 Demographics	4.1	4	4.1 Simulation Labs 4.1 Tech Transfer Workshops 4.1 Telehealth Externships 4.1 Booster Sessions
34	Hailegebreal 2022	Ethiopia	Cross-Sectional Study	health science students	To assess utilization ICT and its associated factors among Arba Minch University College Medicine and Health Science students.	A total of 355 participants enrolled in the study, with a response rate of 98.34%. The percentage of students who used ICT was 55.77% [95% CI, 0.50, 0.60]. Regarding of field of study, health informatics students (84%) used the most ICT, while midwifery students (52%) used the least. Urban resident [AOR = 1.85, 95% CI = 1.08, 3.16], ICT knowl- edge [AOR = 3.8, 95% CI = 2.25, 6.40], having formal …	In the current study previous residence, ICT knowledge, having formal training, having IT in current courses, and IT skill were significantly associated with student ICT utilization. Therefore, the university should continue to invest in professional development in order to improve teaching and student performance, as well as provide the college with student-centered ICT computer labs to encourag…	It evaluates the Information and Communication Technology (ICT) usage rate of health science students in Ethiopia (55.77%) and its influencing factors (ICT knowledge, training, and skills are positively correlated). It belongs to the "evaluation of digital technology usage levels among students" and corresponds to 2.1.	2	2.1	4	D1-2.1 Overall ICT Utilization Rate D2-2.1 ICT Utilization by Field of Study D3-2.1 Access to ICT Resources D4-2.1 Key Factors Associated with ICT Utilization
35	Hare 2022	USA	Case Report	medical students	Share lessons and recommendations for medical schools and health systems looking to implement similar opportunities.	Developed and implemented a 5-tiered clinical informatics curriculum at the undergraduate medical education level: (1) a practical orientation to HIT for rising clerkship students; (2) an elec- tive for junior students; (3) an elective for senior students; (4) a longitudinal area of concentration; and (5) a yearlong predoctoral fellowship in operational informatics at the health system level.	Most students found these offerings valuable for their training and professional development.	It designs and implements a 5-level clinical informatics course (including targeted training, elective courses, and researcher programs). The results show that students recognize its value. It belongs to the "implemented curriculum intervention and effectiveness feedback" and corresponds to 4.2.	4	4.2	5	4.2 Clinical IT Bootcamp 4.2 Informatics Crash Course 4.2 Frontiers Course 4.2 Area of Concentration 4.2 Predoctoral Fellowship
36	Hariyati 2024	Indonesia and Taiwan	Cross-Sectional Study	Nursing Manager and Staff	To identify the digital literacy of nursing staff and nurse managers.	Participants showed an acceptable level of computer literacy, although their scores were below 80%. Their scores were unrelated to workplace, duration and type of technology used, or gender. Nursing informatics competencies correlated significantly with age and work experience (p = 0.001). Age correlated negatively with technical computer skills but positively with competence in the implementatio…	Nurse managers play a significant role in training nursing staff members to enhance their informatics competencies. This study’s findings underscore the need to raise staff members’ informatics competencies by providing additional training.	It evaluates the digital literacy of nursing staff and managers (computer literacy meets the standard but is below 80 points) and analyzes the impact of age, position, and education on literacy (those with higher education/higher positions have higher ability). It belongs to the "evaluation of digital literacy levels among nursing staff" and corresponds to 2.1.	2	2.1	4	2.1 Overall Competency Levels 2.1 Staff vs. Managers 2.1 Demographic Factors 2.1 Occupational Factors
37	Hassan 2022	Pakistan	Cross-Sectional Study	medical teachers	To ascertain medical instructors' usage of computers and the internet, as well as the factors that influence their use.	Of the total teachers participating, there were 90 (71.4%) male and 36 (28.6%) females. Participants were distributed based on their age as follows: 78 (61.9%) <35 years, 13 (8.1%) 36-50 years, and 35 (27.8%) >50 years. The incidence of traditional teaching, computerized projections, teaching through slides, and combination of traditional methods with slides were 19 (15.1%), 107 (84.9%), 68 (54%)…	The present study concluded that Medical education has become increasingly computer-based and Internet- based. Furthermore, its use is more common among younger professors. However, the most noteworthy conclusion was that the majority students still choose chalkboard lecturing for better knowledge of the material.	It investigates the current status of medical teachers' computer and Internet usage (84.9% use computer projection, 69.8% use the Internet to collect materials) and analyzes age differences (younger teachers use them more frequently). It belongs to the "evaluation of digital technology usage levels among educators" and corresponds to 2.1.	2	2.1	4	2.1 Teacher Demographics 2.1 Digital Teaching Method Adoption 2.1 Internet Usage for Teaching 2.1 Influencing Factors (Age/Gender)
38	Hautz 2020	Switzerland	Cross-Sectional Study	medical deans	To gain an overviewof the current training in digital competencies at Swiss universities.	All of the dean’s offices that were contacted participated in the survey. The topics on digitalization were all rated as relevant or very relevant. Our survey shows a heterogeneous picture in terms of imple- menting Principal Relevant Objectives and Frame- work for Integrative Learning and Education in Switzerland (PROFILES) and National Competency-based Catalogue of Learning Objective in Undergr…	The importance of acquiring digital competencies during medical study is known and recognized by all Swiss medical schools. Curricular integration varies in its progress and represents major challenges for the medical faculties. It is precisely the inclusion of students in such efforts that may be a potential response to this challenge.	It describes the current status of digital competence training in Swiss medical schools (some schools have mature courses, while most are under development), which belongs to 2.2; at the same time, it points out the internal obstacle of "inconsistent curriculum integration progress", which belongs to 3.2.	2+3	2.2	4	D1-2.2: Coverage of Digital Competency Topics D2-2.2: Curricular Embedding Models D3-2.2: Teaching Methods for Digital Competencies D4-2.2: Exam-Relevant Digital Competency Requirements	3.2	4	D1-3.2: Staff Capacity Gaps D2-3.2: Curricular Priority Misalignment D3-3.2: Resource Limitations D 4-3.2: Content Obsolescence & Rapid Change
39	Høium 2024	Norway	Systematic Review	health students in higher education	To investigate what characterizes the use of digital technology in bachelor-level practice placements in health programs.	The analysis revealed three main topics that elucidate what characterises the use of digital technology in placements: Leveraging digital solutions for enhanced practical learning; Empowering student learning and confidence in practice placement; and The value of interactive collaboration.	The findings show that digital technology used in a structured pedagogical framework may support and enhance students learning in practice placement. However, further work needs to be done to keep up with the rapid development of digital technology in practice placement in health work environments.	It systematically reviews the current status of health professional students using digital technologies during internships (focusing on learning support and collaborative interaction). It belongs to the "description of digital literacy application in clinical internship scenarios" and corresponds to 2.2.	2	2.2	4	D1-2.2: Leveraging Digital Solutions for Enhanced Practical Learning D2-2.2: Empowering Student Learning and Confidence in Practice Placements D3-2.2: The Value of Interactive Collaboration via Digital Platforms D4-2.2: Key Principles for Effective Digital Technology Integration
40	Huang 2019	China	Cross-Sectional Study	health sciences postgraduates	To examine health sciences postgraduates’ attitudes and practices regarding curriculum for ICT use in global health research and training in China.	A total of 1065 participants successfully completed the questionnaires. More than 90% of the students have not had any training about ICT, three quarters have not taken an online course, and 31% of the students do not use ICT in their current research. More than 65% thought that, in an ICT research training curriculum, it was important to learn: ICT utilization related knowledge, ICT research met…	The findings of this study showed that ICT utilization was very important to health sciences postgraduates for their research activities in China, but they lacked ICT-related training. The results suggested the need for specialized curriculum related to ICT use in global health research for health sciences postgraduates in China.	It investigates the current status of ICT usage among postgraduate students majoring in health sciences in China (90% have no training, 31% do not use it for research), which belongs to 2.1; at the same time, it points out the internal obstacle of "lack of ICT training", which belongs to 3.2.	2+3	2.1	4	D1-2.1: Demographic & Academic Characteristics D2-2.1: ICT Training & Online Course Experience D3-2.1: ICT Tool Usage in Research D4-2.1: ICT Training Needs & Attitudes	3.2	4	D1-2.1: Demographic & Academic Characteristics D2-2.1: ICT Training & Online Course Experience D3-2.1: ICT Tool Usage in Research D4-2.1: ICT Training Needs & Attitudes D1-3.2: Severe Training Access Gaps D2-3.2: Curricular Neglect & Priority Misalignment D3-3.2: Resource Limitations (Infrastructure & Funding) D4-3.2: Faculty Capacity & Support Gaps
41	Hübner 2016	USA	Cross-Sectional Study	nursing students	Towards an International Framework for Recommendations of Core Competencies in Nursing and Inter-Professional Informatics: The TIGER Competency Synthesis Project	The TIGER Initiative deployed an international survey, with participation from 21 countries, to evaluate and prioritise a broad list of core competencies for nurses in five domains: 1) nursing management, 2) information technology (IT) management in nursing, 3) interprofessional coordination of care, 4) quality management, and 5) clinical nursing. Informatics core competencies were found highly i…	These findings will lead us to an international framework of informatics recommendations.	It constructs an international core competence framework for nursing and interprofessional informatics (5 domains, including nursing management and IT management). It belongs to the "construction of digital literacy framework for medical-related majors" and corresponds to 1.1 and 1.2.	1	1.1	4	1. Clinical Informatics Application Dimension 2. IT System & Infrastructure Competence Dimension 3. Legal, Ethical & Security Dimension 4. Management & Leadership in Digital Health Dimension	1.2	4	D1-1.2: Design & Scope of the International Competency Survey D2-1.2: Global Competency Priorities D3-1.2: National Case Studies D4-1.2: Synergies & Framework Development
42	Izumi 2016	Japan	Experimental Studies	nursing professionals	To examine the effectiveness of behavior modification to resolve workplace issues identified by nursing professionals	After participating in these workshops, all nursing professionals demonstrated an increased ability to use nursing information and effectively resolve issues through behavior modification.	The results suggest that the workshops provided head nurses with the opportunity to clarify their own role issues, and through proactive participation and discussion, share their experiences of improvements in the work process and activities that resolved workplace problems. As a result, they were able to make observations and generate measures that otherwise may not have been possible. Furthermo…	It implements workshops to improve nursing professionals' information usage and problem-solving abilities. The results show that the abilities are significantly improved. It belongs to the "implemented training intervention and effectiveness verification" and corresponds to 4.2.	4	4.2	4	D1-4.2: Intervention Design & Target Population D2-4.2: Workshop Implementation Process D3-4.2: Validated Effectiveness (Behavior Modification & Skill Improvement) D4-4.2: Key Success Factors of the Intervention
43	Jacobs 2017	USA	Cross-Sectional Study	osteopathic medical students	To understand osteopathic medical students’ knowledge, attitudes, and behaviors regarding HIT and to identify factors that may be related to their readiness to use HIT.	Six hundred four students responded to at least 70% of the survey and were included in the analysis. Multivariate modeling successfully explained the 26% of variance in predicting students’ readiness to use HIT (F8,506=22.6, P<.001, R2=0.263). Greater self-efficacy, openness to change (in academic/work settings), favorable attitudes toward HIT use, mobile technology use, younger age, being male, …	Understanding students’ level of HIT readiness may help guide medical education intervention efforts to better prepare future osteopathic physicians for HIT engagement and use. Innovative approaches to HIT education in medical school curricula that include biomedical informatics may be necessary.	It investigates the Health Information Technology (HIT) readiness of orthopedic medical students and its influencing factors (self-efficacy and technical exposure are positively correlated), which belongs to 2.1; at the same time, it puts forward the suggestion of "integrating into biomedical informatics education", which belongs to 4.1.	2+4	2.1	4	D1-2.1: Demographic & Academic Characteristics D2-2.1: HIT Knowledge Levels D3-2.1: HIT Attitudes D4-2.1: HIT Usage Behavior	4.1	3	D1-4.1: Curriculum Integration Proposals D2-4.1: Training Format Optimization D3-4.1: Resource & Policy Support Proposals
44	Jarva 2024	Finland and Sweden	Cross-Sectional Study	Healthcare professionals	To identify healthcare professionals' digital health competence profiles and explore associated factors to digital health competence in healthcare settings.	Analysis revealed three digital health competence profiles: A – high com- petence (n = 336), B – intermediate competence (n = 352) and C – low competence (n = 129). Between the profiles, digital health competence showed significant differences (p < .001). Recent graduation year, working in outpatient environments and leader or specialist position were associated with higher digital health compete…	Nursing and allied health professionals working in other than outpatient environments should be specifically acknowledged when digital health competence development initiatives are designed and targeted. The positive influence from col- leagues could be harnessed by enhancing their involvement in digital health compe- tence development methods such as orientation, mentoring or coaching. Additiona…	It classifies the digital health competence profiles of medical staff (three groups: high/medium/low competence) and analyzes the impact of environment (outpatient/non-outpatient) and position on competence. It belongs to the "classification and evaluation of digital literacy levels among medical staff" and corresponds to 2.1.	2	2.1	5	1 Definition of Digital Health Competence 2 Policy & Organizational Support for Digital Health Competence 3 Current Status of Digital Health Competence (Existing Study Findings) 4 Factors Influencing Digital Health Competence (Existing Evidence) 5 Limitations of Existing Research
45	Jidkov 2019	UK	Cross-Sectional Study	postgraduate medical education	To assess health informatics (HI) training in UK postgraduate medical education, across all specialties, against international standards in the context of UK digital health initiatives (eg, Health Data Research UK, National Health Service Digital Academy and Global Digital Exemplars).	A framework of 50 HI competency domains was developed using 21 curricula from a scoping review, curricular content analysis and expert consultation. All 71 UK postgraduate medical curricula documents were mapped across 29 of 50 framework domains; that is, 21 domains were unrepresented. Curricula mapped between 0 (child and adolescent psychiatry and core surgical training) and 16 (chemical patholo…	Postgraduate medical education in the UK neglects HI competencies set out by international standards. Key HI competencies need to be urgently integrated into training curricula to prepare doctors for work in increasingly digitised healthcare environments.	It constructs a framework of 50 Health Informatics (HI) competences, which belongs to 1.1 and 1.2; at the same time, it points out that postgraduate medical education in the UK only covers 29 competences, and there is an internal obstacle of "insufficient competence coverage", which belongs to 3.2.	1+3	1.1	4	1. Basic IT & Digital Tool Application Dimension 2. Health Data Management & Documentation Dimension 3. Information Governance & Security Dimension 4. Digital Technology Evaluation & Adaptation Dimension	1.2	3	D1-1.2: IMIA Recommendations (Foundational International Framework) D2-1.2: Scoping Review of Global Curricula D3-1.2: Universal HI Competency Framework	3.2	4	D1-3.2: Severe Curricular Underrepresentation D2-2.3: Vague "Token Competencies" D3-3.2: Specialty-Specific Disparities D4-3.2: Methodological & Framework Inconsistencies
46	Jimenez 2020	Singapore	Review	healthcare professionals	To examine the broad literature on digital health competencies (DHCs) as it applies to Primary Care (PC)settings.	A total of 28 articles were included, most of them (54 %) published before 2005, These articles wereprimarily aimed at PC physicians or general practitioners, and focused on improving knowledge about infor.mation technologies and medical informatics, basic computer and information literacy, and optimal use ofelectronic medical records. We identified 17 DHC domains, and important knowledge gaps re…	Literature explicitly linking DHCs to PC was mostly published over a decade ago. There is a need foran updated and current set of DHCs for PC professionals to more consistently reap the benefits of digital technologies. This review identified key DHC domains and statements that may be used to guide on the developmentof a set of DHC for PC, and critical knowledge gaps and needs to be considered, S…	It sorts out the Primary Care (PC) Digital Health Competence (DHC) domains (17 domains), which belongs to 1.1 and 1.2; at the same time, it points out internal obstacles such as "outdated literature (mostly before 2005)" and "outdated competence system", which belongs to 3.2.	1+3	1.1	3	1. Computer Literacy Dimension 2. Informatics Literacy Dimension 3. Information Management Skills Dimension	1.2	3	D1-1.2: American Nurses Association (ANA) Standards D2-1.2: Technology Informatics Guiding Education Reform (TIGER) Initiative (2009) D3-1.2: Benner’s Dreyfus Model of Skill Acquisition	3.2	4	D1-3.2: Inadequate Undergraduate NI Education D2-3.2: Informal and Unstructured In-Service Training D3-3.2: Self-Report Bias in Competency Assessment D4-3.2: Short-Term Training Duration & Limited Follow-Up
47	Jouparinejad 2020	Iran	Experimental Studies	critical care nurses	To evaluate the impact of a training program on Nursing informatics (NI) competency of critical care nurses.	All 60 participants completed the educational program and returned the completed questionnaire. Majority of participants in the intervention and control groups were female (83.30%), married nurses (70.90, 73.30%) aged 30–40 years (51.6, 35.5%). In the pretest stage, both intervention and control groups were competent in terms of the NI competency and its dimensions, and no significant difference …	The improved scores of NI competency and its dimensions after using the training program implied the effectiveness of this method in enhancing the NI competency of nurses working in the critical care units. The application of the training program in diverse domains of nursing practice shows its high efficiency. The project is fundamental for improving nurses’ NI competency through continuous educ…	It implements a training program to improve the Nursing Informatics (NI) competence of intensive care unit nurses. The results show that the competence of the intervention group is significantly higher than that of the control group (p=0.001). It belongs to the "implemented training intervention and effectiveness verification" and corresponds to 4.2.	4	4.2	4	D1-4.2: Design & Implementation of the Three-Day NI Training Workshop D2-4.2: Effect of Intervention on Total NI Competency Score D3-4.2: Effect of Intervention on NI Competency Dimensions D4-4.2: Sustainability & Generalizability Considerations of the Intervention
48	kahouei 2015	Iran	Cross-Sectional Study	physicians, medical residents, and students	To investigate whether these interventions increasedthe use of evidence-based health information resources among physicians, medicalresidents and students.	A total 52.9% of physicians and 79.5% of medical residents and students always used patient data. 81.3% of physicians and 67.1% of medical residents and students reported using their own experiences, 26.5% of physicians and 16.9% of medical residents and students always used databases such as PubMed and MEDLINE for patient care.	Our results revealed that in spite of providing educational and technical infrastructures for accomplishment of research utilization in medical education, the study subjects often identified and used what they regarded as reliable and relevant information from sources that do not truly represent the best evidence that is available.	It describes the current status of medical staff using evidence-based information resources (52.9% of doctors use patient data, 81.3% use personal experience), which belongs to 2.2; at the same time, it points out the internal cognitive obstacle of "prioritizing the use of non-optimal evidence resources", which belongs to 3.2.	2+3	2.2	4	D1-2.2: Demographic & Training Background of Stakeholders D2-2.2: Frequency of Information Source Use (By Stakeholder Group) D3-2.2: Mean Usage Scores (By Stakeholder Group) D4-2.2: Correlation with Training Background	3.2	4	D1-2.2: Demographic & Training Background of Stakeholders D2-2.2: Frequency of Information Source Use (By Stakeholder Group) D3-2.2: Mean Usage Scores (By Stakeholder Group) D4-2.2: Correlation with Training Background D1-3.2: Overreliance on Non-Evidence-Based Sources D2-3.2: Low Adoption of Electronic/Research-Based Sources D3-3.2: Inadequate Integration of Evidence-Based Practice in Education/…
49	Kaihlanen 2024	Finland	Cross-Sectional Study	Healthcare Professionals	To map and describe the existing continuing education in digital skills for healthcare professionals (HCPs) in European Union (EU) Member States.	The results show variations between countries in policy strategies, training organisation, and funding mechanisms. Educational institutions, employers, third parties, and national/regional authorities were found to be the main organisers of the digital skills training. Comprehensive accreditation systems seemed to be scarce, and practices also varied between countries.	The study highlights the importance of adopting a systematic approach to enhancing continuous professional development in digital skills, which would ensure that professionals have equitable access to education, resulting in consistent, quality patient care across countries and regions. The findings offer valuable insights for policymakers, educators, healthcare institutions, and professionals.	It describes the current status of resources and policies for continuing education on digital skills of medical staff in EU countries (large differences in training institutions and funding mechanisms), which belongs to 2.3; at the same time, it points out the external policy obstacle of "scarce certification system", which belongs to 3.1.	2+3	2.3	4	D1-2.3: Policy & Strategic Support D2-2.3: Training Resource Organization D3-2.3: Accreditation Support Systems D4-2.3: Funding Resources	3.1	4	D1-3.1: Fragmented Policy Governance D2-3.1: Inadequate Accreditation Infrastructure D3-3.1: Unstable Funding for Resources D4-3.1: Resource Access Barriers
50	Keep 2021	Australia	Review	health, nursing, and medical university curricula	To understand how eHealth is taught at a major Australian university and the challenges and suggestions for integrating eHealth into allied health, nursing, and medical university curricula.	There was no evidence of a standardized approach to eHealth teaching across any of the health degrees at the university. Where eHealth content existed, it tended to focus on clinical applications rather than systems and policies, data analysis and knowledge creation, or system and technology implementation. Despite identifying numerous challenges to embedding eHealth in their subjects, unit coord…	Explicit strategies are required to address how eHealth capabilities can be embedded across clinical health degrees. Unit coordinators require support, including access to relevant information, teaching resources, and curriculum mapping, which clearly articulates eHealth capabilities for students across their degrees. Degree-wide conversations and collaboration are required between professional b…	It describes the current status of integrating eHealth courses into health majors in Australian universities (no standardization, focusing on clinical application), which belongs to 2.2; at the same time, it points out internal obstacles such as "insufficient resources" and "lack of collaboration", which belongs to 3.2.	2+3	2.2	3	D1-2.2: eHealth Teaching Behavior Differences Among Unit Coordinators (Across Disciplines) D2-2.2: eHealth Learning Behavior Differences Among Students (Across Disciplines) D3-2.2: Perception Differences of eHealth Relevance (Between Coordinators and Students)	3.2	4	D1-3.2: Educators’ Internal Limitations D2-3.2: Students’ Clinical Inexperience as a Barrier D3-3.2: Curriculum Design Limitations D4-3.2: Limited Internal Resources
51	Khamis 2018	Saudi Arabia	Cross-Sectional Study	Undergraduate medical students	To compare IT skills, uses and preferences for education between traditional and PBL medical students’	Most of the responding 176 students prefer mobile devices and moderate amount of IT in education, Fourth and fifth year students perceived high academic value of Google (94.2 vs. 86.7%, p=0.34), YouTube (90.7 vs. 92.2%, p=0.83) and PubMed (83.7 vs. 86.79%, p=0.06). More 4th vear than 5th year students rated themselves as skilled in learninc management system (54.7 vs. 21.1%, p= 0.0001) and Smartb…	More integration of information literacy and IT training in medical curricula is needed to enhance better utilization of full features of IT resources available for learning and problem solving. National multi-institutional studies are recommended.	It investigates the IT skills and preferences of medical students in traditional and Problem-Based Learning (PBL) programs (the LMS skills of 4th-year students are better than those of 5th-year students, p=0.0001), which belongs to 2.1; at the same time, it puts forward the suggestion of "strengthening information literacy training", which belongs to 4.1.	2+4	2.1	6	1.IT Device Ownership & Academic Use 2.Perceived IT Skills 3.Academic Value of IT Platforms 4.Perceived Benefits of IT 5.IT Preference in Education 6.Faculty IT Use & Effectiveness	4.1	5	1.Enhance Information Literacy & IT Training 2.Optimize Mobile Technology Integration 3.Align Faculty IT Use with Student Preferences 4.Address Gender & Curriculum Disparities 5.Expand Institutional IT Infrastructure & Research
52	Kinny 2024	Germany, Pakistan, and Singapore	Experimental Studies	pharmacy students	To explore the feasibility of such an elective practical course on digital topics for student engagement and future implications.	Final-year pharmacy students' subjective assessments before and after the course depicted the increased knowledge and competence regarding analysing wearables data.	The increased availability and usage of wearables require pharmacy students to be prepared for related patient needs. The elective practical course on wearables and the health data they generate will enable future pharmacists to provide wearable counselling and guidance on wearables, such as CGM systems and blood pressure monitors, including their operation and functionality. Moreover, the interp…	It designs and implements an elective course on wearable device data analysis for pharmacy students. The results show that students' knowledge and abilities are improved. It belongs to the "implemented curriculum intervention and effectiveness verification" and corresponds to 4.2.	4	4.2	4	D1-4.2: Project Design & Ethical Compliance D2-4.2: Project Implementation & Resource Inputs D3-4.2: Project Outcomes & Effectiveness D4-4.2: Project Limitations & Scalability Considerations
53	Kröplin 2025	Germany	Experimental Studies	medical students	To evaluate the impact of the “Digital Health” curriculum at our university on the perceptions of medical students regarding the relevance of digital health topics for their future professions and their self-assessed competence in these areas.	A total of 20 students participated, with 13 (65.9%) being women. In particular, data protection and informationsecurity were considered the most relevant topics both before and after the curriculum. Significant increases in perceivedimportance were observed for messenger apps (mean increase of 0.8 [SD 1.2]; P<.01). Regarding self-assessed competence.sienificant development was observed on almost…	The results highlight the potential to integrate more innovative teaching techniques, such as gamification, augmented reality, virtual reality, and simulation training, into a technologically advanced health care environment. Finally, the overarching importance of artificial intelligence and digital health applications signals the need to further integrate them, given their potential in remote an…	It implements a "digital health" course. The results show that students' self-rated abilities in robotic technology (mean+1.8, p<0.001) and simulation training (mean+1.6, p<0.001) are significantly improved. It corresponds to 4.2.	4	4.2	5	D1-4.2: Project Design & Ethical Compliance D2-4.2: Project Implementation & Resource Inputs D3-4.2: Project Outcomes & Effectiveness D4-4.2: Long-Term Impact (Follow-Up Evaluation) D5-4.2: Project Limitations & Scalability Considerations
54	Kuhn 2020	Germany	Cross-Sectional Study	medical students	To collect the students' perspective in order to incorporate the results into the iterative and agile development of the course concept, but also into the current national re- form processes. Research was guided by the questions of the students' subjective learning success and the ac- ceptance of the course concept.	The evaluation of the teaching events “Medicine in the digital age” comprises the deductively formed main categories of procedure, content,methods, learning success, learning experience and conclusion (see figure 2). Inductively developed subcategories were assigned to the deductive main categories during the evaluation process. With the help of these subcategories, the individual main categories…	The development of a digitisation strategy and its didactic is a relevant component of future planning for the curricular development of medical school, but also for continuous medical education. In the future, this will no longer be possible with a compulsory elective course but requires a comprehensive implementation in the curriculum. In this context, it must be critically reflected whether an…	It describes the implementation status of the "Medicine in the Digital Age" course (including practical reflection sessions), which belongs to 2.2; at the same time, it puts forward suggestions such as "comprehensively integrating courses" and "agile curriculum adjustment", which belongs to 4.1.	2+4	2.2	5	D1-2.2: Application Scenario 1 – Blended Learning Format D2-2.2: Application Scenario 2 – Digital Communication Training D3-2.2: Application Scenario 3 – Medical App and Smart Device Evaluation D4-2.2: Application Scenario 4 – Telemedicine Simulation D5-2.2: Application Scenario 5 – AI-Assisted Medical Practice Training	4.1	3	D1-2.2: Application Scenario 1 – Blended Learning Format D2-2.2: Application Scenario 2 – Digital Communication Training D3-2.2: Application Scenario 3 – Medical App and Smart Device Evaluation D4-2.2: Application Scenario 4 – Telemedicine Simulation D5-2.2: Application Scenario 5 – AI-Assisted Medical Practice Training D1-4.1: Framework-Aligned Curriculum Development D2-4.1: Emphasis on Reflecti…
55	Kühnel 2023	Germany	Cross-Sectional Study	Medical Students and Radiology Technician Trainees	To evaluate the self-assessment of ehealth literacy in terms of finding, using and critically evaluating health information and theoretical and practical hygiene awareness on a voluntary participation basis at the Jena University Hospital in 2022.	For the eHL, the respondents tended to have a positive self-assessment of finding, using and critically evaluating health information. The voluntary participants of the practical hand disinfection who had received self-training were able to achieve significantly better results (p = 0.0047), resulting in fewer wetting gaps in a subsequent performance with Visirub than those who had not received di…	Healthcare-related participants belonging to the “digital native” generation have above-average knowledge on HH and profit by digitally guided self-training.	It implements digital self-training to improve medical staff's hand hygiene (HH) cognition and operation. The results show that the operation error of the training group is less (p=0.0047). It belongs to the "implemented digital tool intervention and effectiveness verification" and corresponds to 4.2.	4	4.2	4	D1-4.2: Optimization of Asynchronous Digital Training Tools D2-4.2: Synchronous Training Process Optimization D3-4.2: Targeted Improvement for "Digital Native" Cohorts D4-2.2: Barrier Mitigation for Training Participation & Compliance
56	Lan 2020	Vietnam	Cross-Sectional Study	Medical Students	To measure eHealth literacy of medical students at a university in central Vietnam and to examine factors influencing their skills.	The study found that the general mean score for eHealth literacy among participants is 27.03 (SD3.54). Factors influencing eHealth literacy are genders (p=0.001), training program (p-0.013), computerskills (p-0.031)and purpose of seeking and using medical information (p<0.001).	The eHealth literacy of medical students in the study setting is still limited. In order to improve these skills of students, the educators should have relevant teaching strategies that promote the interest and skills of students to locate and evaluate eHealth resources.	It evaluates the eHealth literacy of medical students in Vietnam (average score 27.03) and analyzes the impact of gender and computer skills on literacy. It belongs to the "evaluation of digital literacy levels among students" and corresponds to 2.1.	2	2.1	4	D1-2.1: Overall eHealth Literacy Level D2-2.1: eHealth Literacy Performance by Skill Sub-Dimension D3-2.1: eHealth Literacy Differences by Demographic Characteristics D4-2.1: eHealth Literacy Differences by Learning-Related Factors
57	Lawrence 2024	USA	Cross-Sectional Study	Health Professions Trainees	Offer a model based on our growing understanding of “digital determinants of health”—the novel technological contexts and constructs that mediate an individual or community’s interactions with the health care system—and their intersections with care delivery, innovations, education, and equity.	Developed a “digital determinants of health” (DDoH) framework for understanding the intersections of health outcomes, technology, and training.	There is growing need to develop unified digital health education and training competencies for health professions students. Efforts to cultivate a workforce adept in digital health tools must prioritize understanding and mitigating the digital determinants of health that shape individuals’ interactions with health care technology. Using a DDoH framework in medical education—including not only di…	It constructs a "Digital Determinants of Health (DDoH)" framework, which belongs to 1.1 and 1.2; at the same time, it puts forward suggestions such as "unifying digital health competence standards" and "integrating into practical training", which belongs to 4.1.	1+4	1.1	4	1. Digital Tool Proficiency & Application Dimension 2. DDoH-Informed Equity & Access Assessment Dimension 3. Ethical, Legal & Regulatory Compliance Dimension 4. Interprofessional Digital Collaboration Dimension	1.2	3	D1-1.2: The Digital Determinants of Health (DDoH) Framework – Core Definition & Rationale D2-1.2: Multilevel Structure of the DDoH Framework D3-1.2: Comparison of DDoH with Existing Digital Health Competency Frameworks	4.1	4	D1-4.1: Integrate DDoH into Curricula Using SDoH Pedagogical Models D2-4.1: Prioritize Technology-Agnostic, Equity-Focused Competencies D3-4.1: Use a Mixed-Pedagogical Approach for DDoH Training D4-4.1: Address Faculty Development and Stakeholder Engagement
58	Le 2023	Vietnam	Cross-Sectional Study	medical students	To evaluates the reliability and validity of Vietnamese version of eHEALS and analyzed some factors affecting on eHEALS score among Hanoi Medical University students in Vietnam.	The total score of our subjects in the eHEALS was 30.34 ± 4.57. The results from Bartlett’s test, Kaiser- Meyer-Olkin (KMO) test, calculated Cronbach’s alpha coefficient and test–retest reliability were high. Poisson regression identified that eHEALS scores of participants was significantly associated with device, ongoing medical condition and trustworthiness of health information source (p < 0.0…	The Vietnamese version of eHEALS is a reliable and valid measure. Device, medical condition and trustworthiness of health information source are factors affecting on eHEALS score of students in Hanoi Medical University.	It verifies the reliability and validity of the Vietnamese version of the eHealth Literacy Scale (eHEALS), evaluates the eHEALS score of medical students (30.34±4.57), and analyzes the impact of equipment and health status on the score. It belongs to the "evaluation of digital literacy levels among students" and corresponds to 2.1.	2	2.1	4	D1-2.1: Overall eHealth Literacy Level of HMU Students D2-2.1: eHEALS Item-Level Performance D3-2.1: Reliability & Validity of the Vietnamese eHEALS D4-2.1: Factors Influencing eHEALS Scores
59	Lee 2024	Korea	Review	medical and nursing education	This review presents the current status of biomedical and health informatics education domestically and internationally and proposes recommendations for future development.	This review presents international recommendations for establishing edu- cation in biomedical and health informatics, as well as global examples at the undergraduate and graduate levels in medical and nursing education. It provides a thorough examination of the best practices, strategies, and competencies in informatics education. The review also assesses the current state of medical informatics …	To adapt to the digitalization of healthcare, systematic and continuous workforce development is essential. Future education should prioritize curriculum innovations and the establishment of integrated education programs, focusing not only on students but also on educators and all healthcare personnel in the field. Addressing these challenges requires collaboration among educational institutions,…	It sorts out the domestic and international biomedical and health informatics education frameworks and competence systems, which belongs to 1.1 and 1.2; at the same time, it puts forward suggestions such as "curriculum innovation" and "inter-institutional collaboration", which belongs to 4.1.	1+4	1.1	4	1. Foundational Informatics Knowledge & Principles Dimension 2. Health Data Management & System Application Dimension 3. Ethical, Legal & Security Compliance Dimension 4. Interprofessional Digital Collaboration & Leadership Dimension	1.2	3	D1-1.2: International BMHI Competency Frameworks (IMIA & AMIA) D2-1.2: Regional BMHI Curricular Frameworks (Europe & Nursing Informatics) D3-1.2: Korean BMHI Curricular Frameworks (Medical & Nursing)	4.1	4	D1-4.1: Prioritize Curriculum Innovation and Role-Specific Training D2-4.1: Strengthen Faculty Development and Educational Infrastructure D3-4.1: Integrate Equity, Ethics, and Human-Centric Care D4-4.1: Foster Collaboration Across Stakeholders
60	Lee 2025	Korea	Cross-Sectional Study	medical students and doctors	To assess the statistical literacy of medical students and doctors in South Korea by evaluating their comprehension of four statistical concepts: (a) single- event probability, (b) relative risk reduction, (c) positive predictive value and (d) 5- year survival rate.	The correct answer rates for basic numeracyquestions were close to 100%.Regarding statisticalliteracy, 95.5% and 83.2% of the participants accuratelyunderstood single-event probability and relative riskreduction, respectively. However, only 49.3% and 49.2%of the participants accurately understood the positivepredictive value and 5-year survival rate, respectivelyThe correct answer rates for the q…	Medical students and doctors have weaker statistical literacy than their basic numeracy. Therefore, it is essential to implement medical education and professional development programmes that focus on improving their statistical literacy. These programmes should specifically address measures of medical test accuracy and the distinction between a 5- year survival rate and mortality.	Objective: Assess statistical literacy (a dimension of digital literacy) of South Korean medical students and doctors. Main Results: Present correct answer rates of four statistical concepts (e.g., 49.3% for positive predictive value) and group differences (doctors outperform students in 5-year survival rate understanding). Belongs to 2.1. Conclusion: Proposes implementing medical education progr…	2+4	2.1	4	D1-2.1: Basic Numeracy Levels (Prerequisite for Statistical Literacy) D2-2.1: Overall Statistical Literacy Levels D3-2.1: Statistical Literacy by Student Grade D4-2.1: Statistical Literacy by Doctor Specialty	4.1	3	D1-4.1: Prioritize Targeted Training on High-Risk Concepts (PPV & 5-Year Survival Rate) D2-4.1: Adopt Evidence-Based Teaching Formats (Natural Frequencies) D3-4.1: Implement Sustained Training and Assessment
61	Lei 2016	China and USA	Review	medical informatics Course	A better understanding of the differences between medical informatics research and educationin China and the discipline that emerged abroad will better inform Chinese scholars to develop rightstrategies to advance the field in China and help identify an appropriate means to collaborate moreclosely with medical informatics scholars globally.	Analyze the main problems that exist in the current disciplinary development in China related to medical informatics research and education and offer suggestions for future improvement	The evolution of medical informatics shows a strong and traditional concentration on med-ical library/bibliographic information rather than medical (hospital information or patient information)information, Misdirected-concentration, a lack of formal medical informatics trained teaching staff andmistakenly positioning medical informatics as an undergraduate discipline are some of the problemsinhib…	Objective: Analyze problems in China’s medical informatics research and education. Main Results: Identifies internal obstacles such as "misdirected focus on medical library information", "lack of trained faculty", and "mispositioning as an undergraduate discipline", belonging to 3.2. Conclusion: Offers suggestions for future improvement (e.g., correcting disciplinary positioning), which are unimp…	3+4	3.2	2	1.Journal Classification & Core Status 2.Publication Themes & Discipline Alignment	4.1	3	1.Disciplinary Infrastructure & Organization Building 2.Education & Talent Training Programs 3.Policy & Funding Support
62	Lekalakala-Mokgele 2023	South Africa	Cross-Sectional Study	nursing students	To assess eHealth literacy, pre-existing knowledge and the nursing students’ perceptions and attitudes towards eHealth. Aquantitative, descriptive, cross-sectional survey was used in this study.	Students in level four exhibit high scores of knowledge in the use of eLearning technology as compared to first-entry university nursing students. Nursing students used the internet frequently, especially to access social media and search for health and medical information for their study. Attitudes towards eHealth and technology were also found to be positive.	Digital literacy should be enhanced in the nursing education curriculum in other to further strengthen the knowledge and skills towards the use of eHealth and health technology among nursing students.	Objective: Assess eHealth literacy, knowledge, and attitudes of nursing students. Main Results: Shows level 4 students have higher eLearning knowledge; students frequently use the Internet for health information and hold positive attitudes, belonging to 2.1. Conclusion: Suggests enhancing digital literacy in nursing curricula, an unimplemented recommendation, belonging to 4.1.	2+4	2.1	5	D1-2.1: Sociodemographic Characteristics of Participants D2-2.1: Technology Knowledge Levels D3-2.1: Internet Usage Frequency & Online Behavior D4-2.1: Perceptions Towards eHealth and Technology D5-2.1: Attitudes Towards eHealth and Technology	4.1	3	D1-4.1: Enhance Digital Literacy in Nursing Education Curricula D2-4.1: Provide Targeted Support for First-Entry and Disadvantaged Students D3-4.1: Strengthen Research and Evaluation of eHealth-Enabled Learning Environments
63	Li 2025	China and Philippines	Cross-Sectional Study	academic nurse educators	To explore the current status and associated factors of digital literacy among academic nurse educators.	The average digital literacy score was 125.27+ 11 .41, with the average scores for five dimensions from highto low by rank as follows: digital application (46.73 + 5.38), digital social responsibility (27.22+ 3.94), dicital awareness(20.28 + 3.17), professional development (19.88 + 2.76), and digital technology knowledge and skills (11.16+ 2.03).Multiple linear regression analysis revealed that a…	The findings suggest a need to design tailored digital education programs that address different age groups. For younger academic nurse educators, the focus should be on how to incorporate digital technology into their teaching practices to enhance educational diversity. For older academic nurse educators, training should prioritize building confidence in using digital tools and developing founda…	Objective: Explore digital literacy status and associated factors of academic nurse educators. Main Results: Presents average digital literacy score (125.27±11.41) and dimension rankings; identifies age and use of tools like ChatGPT as influencing factors, belonging to 2.1. Conclusion: Proposes tailored digital education programs for different age groups, an unimplemented strategy, belonging to 4…	2+4	2.1	5	D1-2.1: Sociodemographic Characteristics of Participants D2-2.1: Overall Digital Literacy Score & Dimension-Level Performance D3-2.1: Digital Literacy Differences by Age & Teaching Experience D4-2.1: Digital Literacy Differences by Digital Technology Engagement D5-2.1: Psychometric Properties of the Assessment Tool	4.1	3	D1-4.1: Design Age-Tailored Digital Literacy Training Programs D2-4.1: Strengthen Practical Digital Application and Skill Building D3-4.1: Foster a Culture of Continuous Digital Learning and Engagement
64	Li 2024	China	Cross-Sectional Study	medical university teachers	To examine the level of the accumulation of diital literacy in medical university of China.	The results show that the accumulation of medical university teachers’ digital Literacy includes 4 types: linear accumulation, multi drive accumulation, parallel accumulation, and leading accumulation, of which multi drive accumulation and leading accumulation are the most conducive to the formation of medical university teachers’ digital literacy. In addition, our findings reveal that subjective…	The guidance and encouragement of policies cannot meet the needs of medical university teachers for digital literacy improvement. The medical universities urgently need a long- term and stable mechanism to accumulate digital literacy. It stimulates the occurrence of positive life events and the accumulation of advantages in the life course of medical university teachers, and promotes the transfor…	Objective: Examine digital literacy accumulation types of Chinese medical university teachers. Main Results: Classifies accumulation into 4 types (e.g., multi-drive accumulation) and emphasizes the role of subjective initiative, belonging to 2.1. Conclusion: Suggests establishing a long-term digital literacy accumulation mechanism, an unimplemented measure, belonging to 4.1.	2+4	2.1	4	D1-2.1: Demographic Characteristics of Participants D 2-2.1: Four Types of Digital Literacy Accumulation D3-2.1: Key Life Events Driving Literacy Accumulation D4-2.1: Individual Differences in Literacy Accumulation	4.1	3	4.1 Promote Effective Accumulation Models 4.1 Stimulate Positive Events & Initiative 4.1 Establish Long-Term Mechanism
65	Lilly 2015	USA	Cross-Sectional Study	DOCTOR OF NURSING PRACTICE CURRICULA	To identify barriers to integrationof IT content in the curriculum in doctor of nursing practice (DNP) programs, perceived IT competencies taught, and DNP faculty perception of competencies.	Barriers measured includedlack of qualified faculty, faculty's limited knowledge or skils in IT, lack of interest, age, lack of time tolearn IT, lack of time to use IT, too many work demands, lack of administrative vision, unclearexpectations of faculty, lack of technical support to faculty, or lack of resources. Leading barriers toIT implementation were lack of time of faculty, too many other wo…	As primary users of IT in health care, nurses at all levelsneed to be well versed in informatics. The need fortechnology in all levels of the nursing curriculum is notnew to the professional role ofnursing. Nurses are requiredto collect, store, and retrieve data and information to guidenursing care.The need for nurses with these technological skills willcontribute to improved quality and transfor…	Objective: Identify barriers to IT integration in DNP curricula. Main Results: Highlights internal challenges like "lack of qualified faculty", "faculty time constraints", and "insufficient resources", belonging to 3.2. Conclusion: Stresses the need for faculty support and administrative resource allocation, unimplemented suggestions, belonging to 4.1.	3+4	3.2	6	D1-3.2: Faculty-Related Barriers (Mention Frequency = 2) D2-3.2: Resource & Technical Barriers (Mention Frequency = 2) D3-3.2: Administrative & Institutional Barriers (Mention Frequency = 2)	4.1	5	D1-4.1: AACN DNP Essential IV Competencies (Mention Frequency = 1) D2-4.1: SANICS-Based Competency Categories (Mention Frequency = 3) D3-4.1: Curriculum Integration Patterns (Mention Frequency = 1)
66	Liu 2024	China	Cross-Sectional Study	nursing students	To provide nursing educators with a refined evaluation model and targeted improve- ment strategies tailored to enhance undergraduate students’ informatics competencies.	According to the weighted results,"skill (C2)"is an important dimension with the highest weight ranking.The corresponding hichest-rankina criteria for each cimension are"Knowing how to explain the information management strategies to ensure patient safety (C12), "Applving information technoloay tools to support patient safetvmanagement (wristband scanning to identify patients, patients'electronic…	This study model remedies the shortcomings of previous studies on evaluating undergraduate stu- dents’ informatics competency dimensions, provides a reference for nursing colleges to develop nursing informatics- related curriculum content, and helps train nursing instructors to assess and train specific students. The results indi- cate that information skills are an important factor in the develo…	Objective: Refine an evaluation model for nursing students’ informatics competencies. Main Results: Identifies "skill (C2)" as the most important dimension and ranks students’ performance (Student E is best), belonging to 2.1. Conclusion: Recommends prioritizing informatics skill development in teaching, an unimplemented proposal, belonging to 4.1.	2+4	2.1	4	D1-2.1: Weighted Importance of Informatics Competency Dimensions & Criteria D 2-2.1: Overall Performance Ranking of Undergraduate Nursing Students D3-2.1: Dimension-Specific Aspiration Gaps of Students D4-2.1: Group Utility & Individual Regret Values	4.1	3	D1-4.1: Student-Specific Improvement Strategies D2-4.1: Dimension-Prioritized Training Frameworks D3-4.1: Peer Learning & Group Configuration Strategies
67	Livesay 2024	Australia	Cross-Sectional Study	clinical nurses	To identify gaps in the National Nursing and Midwifery Digital Health Capability Framework , based on the perspectives of clinical nurses, and in nurse educators’ confidence and knowledge to teach.	The results were categorized by and presented from the perspectives of nurse clinicians, nurse graduates, and nurse educators. Findings were listed against each of the framework capabilities, and omissions from the framework were identified. A series of statements and questions were formulated from the gap analysis to direct a future co-design process with nursing stakeholders to develop a digita…	Further work to evaluate nursing digital health opportunities for nurse educators is indicated by the gaps identified in this study.	Objective: Identify gaps in the National Nursing and Midwifery Digital Health Capability Framework. Main Results: Finds omissions in the framework and gaps in nurse educators’ confidence/knowledge, belonging to 3.2. Conclusion: Proposes future co-design of a digital health curriculum with stakeholders, an unimplemented plan, belonging to 4.1.	3+4	3.2	4	D1-3.2: Framework-Related Barriers D2-3.2: Educator Knowledge & Confidence Barriers D3-3.2: Curriculum-Content Misalignment D4-3.2: Resource & Clinical-Academic Barriers	4.1	4	D1-4.1: Revise the NNMDHCF for Clarity & Clinical Relevance D2-4.1: Upskill Nurse Educators in Digital Health D3-4.1: Realign Curricula with Clinical Practice D4-4.1: Address Rural-Specific Digital Health Needs
68	Lokmic-Tomkins 2022	Australia	Cohort study	nursing students	To determine first-year pre-registration nursing students' perceived baseline digital literacy before their first clinical placement.	Participants engaged with digital technology early in life, with 49.75% students using some form of digital technology before ten years of age. Students reported the highest daily use of technology to search the internet for information (92%), online social networking (68.3%) and watching videos (67%). Most students expressed the least confidence in identifying different types of portable storage…	Nursing students are frequent internet and social media users. However, despite positive attitudes to digital technology and widespread presence of digital technology in students' lives, deficits in students' confi- dence in using digital technology and software required for learning persist. Targeted digital literacy education interventions are needed as part of foundational nursing studies to i…	Objective: Determine first-year nursing students’ perceived baseline digital literacy. Main Results: Shows low confidence in specific skills (e.g., 24.1% master portable storage device identification) despite frequent digital use, belonging to 2.1. Conclusion: Recommends targeted digital literacy interventions in foundational studies, an unimplemented measure, belonging to 4.1.	2+4	2.1	5	D1-2.1: Demographic Correlates of Digital Literacy D2-2.1: Frequency of Technology Use (Daily & Learning Activities) D3-2.1: Perceived Confidence in Digital Tools/Software D4-2.1: Access to Digital Resources (Devices & Internet) D5-2.1: Prior Exposure to EMR	4.1	4	D1-4.1: Scaffolded Curriculum for Targeted Skill Gaps D2-4.1: Resource Support for Equitable Access D3-4.1: Pedagogical Strategies for Engagement D4-4.1: Pre-Clinical EMR Training
69	Lokmic-Tomkins 2024	Australia	Cross-Sectional Study	health informatics curricula	To report findings from an international participatory workshop exploring pre- registration informatics implementation experiences.	Fourteen participants represented seven countries and a range of educational experiences. Four themes emerged: 1) Design: scaffolding digital health and technology capabilities; 2) Development: interprofessional experience of and engagement with digital health technology capabilities; 3) implementation strategies; and 4) Evaluation: multifaceted, multi-stakeholder evaluation of curricula. These t…	Workshop findings emphasise global challenges in integrating health informatics into curricula. While course development approaches may appear linear, the learner-centred implementation framework based on workshop findings, advocates for a more cyclical approach. Iterative evaluation involving stakeholders, such as health services, will ensure that health professional education is progressive and…	Objective: Explore pre-registration informatics implementation experiences. Main Results: Proposes an implementation framework based on 4 themes (e.g., scaffolding digital capabilities), belonging to 1.1 and 1.2. Conclusion: Notes global challenges in integrating health informatics into curricula, belonging to 3.2.	1+3	1.1	4	1. Scaffolded Digital Health Capability Building (Design Dimension) 2. Interprofessional Digital Engagement (Development Dimension) 3. Contextualized Implementation Strategies (Implementation Dimension) 4. Multifaceted Stakeholder Evaluation (Evaluation Dimension)	1.2	4	D1-1.2: Societal and Clinical Drivers for Implementation D2-1.2: Existing Competency Frameworks and Accreditation Standards D3-1.2: Workshop Objectives for Exploring Implementation D4-1.2: Stakeholder Expectations for Curriculum Relevance	3.2	4	D1-3.2: Faculty-Related Barriers D2-3.2: Structural and Resource Barriers D3-3.2: Framework-Related Barriers D4-3.2: Contextual and Institutional Barriers
70	Lungeanu 2022	Romania	Retrospective study	Medical Students	Appraised the existing biomedical informatics (BMI) and biostatistics courses taught to students enrolled in a six-year medical program.	Appreciation of the EM course was high, with a median (IQR) score of 9 (7–10) on a scale from 1 to 10. The overall scores for the BMI and biostatistics were 7 (5–9) and 8 (5–9), respectively. These latter scores were strongly correlated (Spearman correlation coefficient R = 0.869, p < 0.001). We found no correlation between measured and self-assessed knowledge of data science (R = 0.107, p = 0.24…	The keystone of this different perception of EMversus data sciencewas the courses’ apparent value to themedical profession. The following conclusions could be drawn: (a) objective assessments of residual knowledge of the basics of data science do not necessarily correlatewith the students’ subjective appraisal and opinion of the field or courses; (b)medical students need to see the explicit conne…	Objective: Appraise BMI and biostatistics courses for medical students. Main Results: Shows students’ self-assessed data science knowledge does not correlate with objective assessments; EM courses are more valued, belonging to 2.1. Conclusion: Suggests a distributed approach for IT/data science courses, an unimplemented strategy, belonging to 4.1.	2+4	2.1	5	D1-2.1: Participant Demographics and Correlations with Digital D2-2.1: Measured Residual Knowledge of BMI and Biostatistics D3-2.1: Self-Assessed Knowledge and Confidence in Data Science D4-2.1: Student Opinions of BMI/Biostatistics vs. EM Courses D5-2.1: Perception of Online Learning Tools (360-Degree Videos)	4.1	4	D1-4.1: Distributed Curriculum Design for Data Science D2-4.1: Contextualized Pedagogy for Data Science D3-4.1: Bridging the Gap Between Self-Assessment and Objective Knowledge D4-4.1: Stakeholder Collaboration for Curriculum Alignment
71	Machleid 2020	Belgium, Lithuania, Spain and Germany	Cross-Sectional Study	Medical Students	To assess European medical students’ perceived knowledge and opinions toward digital health, the status of digital health implementation in medical education, and the students’ most pressing needs.	The survey received a total of 451 responses from 39 European countries, and there were respondents for every year of medical studies. The majority of respondents saw advantages in the use of digital health. While 40.6% (183/451) felt prepared to work in a digitized health care system, more than half (240/451, 53.2%) evaluated their eHealth skills as poor or very poor. Medical students considered…	This study shows a lack of digital health-related formats in medical education and a perceived lack of digital health literacy among European medical students. Our findings indicate a gap between the willingness of medical students to take an active role by becoming key players in the digital transformation of health care and the education that they receive through their faculties.	Objective: Assess European medical students’ digital health knowledge and education status. Main Results: 53.2% rate eHealth skills as poor; 84.9% demand more digital health education, belonging to 2.1. Conclusion: Points out gaps between students’ willingness and received education, an internal challenge, belonging to 3.2.	2+3	2.1	5	D1-2.1: Participant Demographics and Correlations with Digital Health Capabilities D2-2.1: Self-Assessed and Behavioral Data on Digital Health Skills D3-2.1: Familiarity with eHealth Concepts and Attitudes Toward Digital Health D4-2.1: Perceptions of Current Digital Health Curriculum Implementation D5-2.1: Qualitative Insights into Preparedness for Digitized Healthcare	3.2	5	D1-3.2: Insufficient Curriculum Integration of eHealth Topics D2-3.2: Lack of Practical and Contextualized Learning Opportunities D3-3.2: Gaps in Educator Digital Health Expertise D4-3.2: Overcrowded Curricula Limiting eHealth Inclusion D5-3.2: Misalignment Between Curriculum and Student/Workforce Needs
72	Mannevaara 2024	Finland	Scoping review	Teachers Students Education planners Study advisors Executive teams Different teams related to the teaching area	To explore how the teaching of education in HI has been arranged	The results highlight three key competencies: documentation and communication, management, and understanding of health information technology. It underlines a blended teaching method to improve the competencies of healthcare professionals, graduates, undergraduates, and suggests adding active interactions, multi-professional interactions, and hands-on skills.	This study highlights the importance of adapting to changes in healthcare, improving HI competencies in healthcare, and fostering positive digital experiences. It underlined the need for practical training, in theory and hands-on sessions, including key competencies in documentation and communication, management and health information systems.	Objective: Explore HI teaching arrangements. Main Results: Describes blended teaching methods and key competencies (e.g., documentation) in HI education, belonging to 2.2. Conclusion: Recommends practical training in HI competencies, an unimplemented suggestion, belonging to 4.1.	2+4	2.2	6	D1-2.2: Alignment Between Educational Level-Based Audiences and Content Depth (Mention Frequency = 1) D2-2.2: Matching Between Professional Role-Based Audiences and Specialized Content (Mention Frequency = 2) D3-2.2: Correspondence Between Learning Objective-Based Audiences and Practical Content (Mention Frequency = 1) D4-2.2: Qualitative Insights into Audience-Specific Content Gaps (Mention Freq…	4.1	6	D1-2.2: Alignment Between Educational Level-Based Audiences and Content Depth (Mention Frequency = 1) D1-4.1: Curriculum Restructuring for Improved Practicality (Mention Frequency = 1) D2-4.1: Teaching Method Innovations for Engagement (Mention Frequency = 2) D3-4.1: Resource Optimization for Accessibility (Mention Frequency = 1) D4-4.1: Competency Framework Integration for Standardization (Menti…
73	Marsilio 2024	Italy	Cross-Sectional Study	medical students and residents	To identify gaps in current medical education programs by examining two primary aspects: (1) technical readiness (encompassing general and health-related digital competencies) and (2) behavioural readiness, which includes prior experiences and future intentions related to telemedicine education and implementation among medical students and residents.	The most commonly owned technologies were laptops and smartphones, with smartphones perceived as the easiest to use, while desktop computers presented more challenges. Approximately 38% of respondents expressed apprehension about applying digital health information in decision-making processes. There was a significant lack of both personal and academic experience, with only 16% of students and re…	This study highlights the need for medical students and residents to receive specific education in digital health and telemedicine. Introducing curricula and courses in this domain is critical to addressing the challenges of digital healthcare.	Objective: Identify gaps in medical education (technical/behavioural readiness). Main Results: 38% are anxious about digital health decision-making; only 16% have telemedicine experience, belonging to 2.1. Conclusion: Proposes adding digital health/telemedicine curricula, an unimplemented measure, belonging to 4.1.	2+4	2.1	8	D1-2.1: ICT Device Proficiency (Mention Frequency = 2) D2-2.1: Core Digital Skill Mastery (Mention Frequency = 1) D3-2.1: Digital Health Competency (Mention Frequency = 2) D4-2.1: Telemedicine-Related Experience (Mention Frequency = 2) D5-2.1: Demographic Differences in Digital Capabilities (Mention Frequency = 1)	4.1	7	D1-4.1: Curriculum Design for Digital Health & Telemedicine (Mention Frequency = 2) D2-4.1: Teaching Method Innovations (Practical Training & Simulations) (Mention Frequency = 1) D3-4.1: Resource & Tool Access Optimization (Mention Frequency = 1) D4-4.1: Competency Framework Integration (Mention Frequency = 1) D5-4.1: Targeted Support for Underrepresented Groups (Mention Frequency = 1) D6-4.1: Ev…
74	Martinez-Ulloa 2024	Chil and Spain	Cross-Sectional Study	curricula of medical and rehabilitation science courses	To analyze the degree of association between university education models and the development of health literacy for health and rehabilitation students.	The results reveal a significant difference between students who participated in an electronic health skills training pro-gram compared to those who were not part of such a program in their university education.	The implementation of digital health literacy programs in higher education increases the ability to search for and evaluate the quality of health information online.	Objective: Analyze the association between education models and health literacy. Main Results: Shows students in electronic health skills training programs have better outcomes, verifying the effectiveness of the intervention, belonging to 4.2.	4	4.2	7	D1-4.2: Curriculum Embedding Strategy (Mention Frequency = 1) D2-4.2: Training Program Structure (Theoretical & Practical Breakdown) (Mention Frequency = 2) D3-4.2: Assessment & Certification Protocols (Mention Frequency = 1) D4-4.2: Participant Selection & Group Allocation (Mention Frequency = 1) D5-4.2: Implementation Challenges & Mitigation (Mention Frequency = 1) D6-4.2: Program Replication G…
75	Mather 2022	Australia	Cross-Sectional Study	Undergraduate Health Profession Students	To explore the eHealth literacy of undergraduate health profession students to inform undergraduate curriculum development to promote work-readiness.	Students generally had good knowledge of health (Scale 2); however, they had concerns over the security of online health data (Scale 4). There were also significant differences in age and ownership of digital devices. Students who were younger reported higher scores across all seven eHLQ scales than older students.	This research provided an understanding of eHealth literacy of health profession students and revealed sub-groups that have lower eHealth literacy, suggesting that digital health skills should be integrated into university curriculums, especially related to practice-based digital applications with special focus to address privacy and security concerns. Preparation of health profession students so…	Objective: Explore eHealth literacy of undergraduate health profession students. Main Results: Students have good health knowledge but concerns about data security; younger students score higher, belonging to 2.1. Conclusion: Suggests integrating digital health skills (especially privacy/security) into curricula, an unimplemented proposal, belonging to 4.1.	2+4	2.1	8	D1-2.1: Overall eHealth Literacy Levels (Mention Frequency = 1) D2-2.1: Strengths in Specific eHealth Literacy Domains (Mention Frequency = 2) D3-2.1: Weaknesses/Gaps in Specific eHealth Literacy Domains (Mention Frequency = 3) D4-2.1: Sociodemographic Differences in eHealth Literacy (Mention Frequency = 2)	4.1	6	D1-4.1: Priority Content Areas for Curricula (Mention Frequency = 2) D2-4.1: Targeted Support for Vulnerable Subgroups (Mention Frequency = 1) D3-4.1: Pedagogical Approaches (Mention Frequency = 1) D4-4.1: Alignment with Policy/Industry Standards (Mention Frequency = 1) D5-4.1: Integration of Digital Professionalism (Mention Frequency = 1)
76	Mesko 2015	Hungary	Experimental Studies	Medical Curriculum	To design a new e-learning-based curriculum and test it with medical students.	Over a 3-year period, 932 students completed the course. The course did not increase the number of hours spent online but aimed at making that time more efficient and useful. Based on the responses of students, they found the information provided by the curriculum useful for their studies and future practices.	A well-designed course, improved by constant evaluation-based feedback, can be suitable for preparing students for the massive use of the Internet, social media platforms, and digital technologies. New approaches must be applied in modern medical education in order to teach students new skills. Such curriculums that put emphasis on reaching students on the online channels they use in their studie…	Objective: Design and test an e-learning-based medical curriculum. Main Results: 932 students completed the course; students found the curriculum useful for studies and practice, verifying the intervention’s effectiveness, belonging to 4.2.	4	4.2	7	D1-4.2: Course Structure & Curriculum Embedding (Mention Frequency = 1) D2-4.2: Blended Learning Design (Offline + Online) (Mention Frequency = 2) D3-4.2: Gamification & Student Engagement Mechanisms (Mention Frequency = 1) D4-4.2: Assessment & Certification Protocols (Mention Frequency = 1) D5-4.2: Student Feedback & Program Outcomes (Mention Frequency = 1) D6-4.2: Implementation Challenges & Mi…
77	Nault 2025	USA	Cross-Sectional Study	graduate medical	To assess feasibility of using eHL and FEBM-IH assessments in graduate coursework and revalidate the revised FEBM to integrative health.	Outcome completion rates suggest the FEBM-IH and eHL assessment tools are feasible to include in online courses, with 68.9% (102/148) eligible participants joining and 76.5% (78/102) completing all questions in all measures. The FEBM-IH demonstrated excellent assessor agreement (kappa = 0.97, p < 0.001), high inter- nal consistency (a = 0.799), and acceptable item discrimination (0.26–0.68). Medi…	Tools were feasible to integrate; FEBM-IH maintains acceptable validity; and further exploration of the relationship betweenEBMand eHL iswarranted.	Objective: Assess feasibility of eHL and FEBM-IH assessments in graduate courses. Main Results: 76.5% completed all assessments; FEBM-IH has good validity; eHL scores increased, verifying the tools’ feasibility and effectiveness, belonging to 4.2.	4	4.2	3	1.Curriculum Integration of Assessments 2.FEBM-IH Adaptation & Validation 3.Stakeholder Engagement & Protocol Adjustments
78	Nazeha 2020	Singapore, Netherlands, and UK	Scoping review	health care workers	To identify and study existing digital health competency frameworks for health care workers and provide recommendations for future digital health training initiatives and framework development.	In total, 30 frameworks were included in this review, a majority of which aimed at nurses, originated from high-income countries, were published since 2016, and were developed via literature reviews, followed by expert consultations. The thematic analysis uncovered 28 digital health competency domains across the included frameworks. The most prevalent domains pertained to basic information techno…	Digital health training initiatives should focus on competencies relevant to a particular health care worker group, role, level of seniority, and setting. The findings from this review can inform and guide digital health training initiatives. The most prevalent competency domains identified represent essential interprofessional competencies to be incorporated into health care workers’ training. D…	Objective: Identify digital health competency frameworks for healthcare workers. Main Results: Analyzes 30 frameworks, identifies 28 competency domains, and highlights the most comprehensive framework, belonging to 1.1 and 1.2. Conclusion: Recommends updating frameworks and targeting training to specific groups, unimplemented suggestions, belonging to 4.1.	1+4	1.1	5	1. Basic Information Technology (IT) Literacy 2. Health Information Management 3. Digital Communication & Collaboration 4. Ethics, Legal Compliance & Data Privacy 5. Clinical Application & Decision Support	1.2	4	2.1 Framework Development Methodologies 2.2 Framework Structure and Scope 2.3 Framework Adaptation and Evolution 2.4 Thematic Analysis of Competency Domains	4.1	3	2.1 Recommendations for Framework Development 2.2 Recommendations for Digital Health Training 2.3 Recommendations for Framework Validation and Dissemination
79	Nguyen 2022	Vietnam, USA, and Singapore	Cross-Sectional Study	medical students and health care professionals.	To investigate perceptions and practices regarding eHealth and their associated factors among medical students and health care professionals.	In total, 61.6%% (322/523) of participants used eHealth tools in clinical practices, with moderate levels of eHealthliteracy. The score for the perceived benefits of eHealth tools was low. The most common barrier for eHealth utilization washuman resources for 1T (240/523, 45.9%), followed by security and risk control capacity (226/523, 43.2%) and no training ineHealth application (223/523, 42.6%)…	eHealth tools were moderately used in clinical practices, and the benefits of eHealth were underestimated among health care professionals and medical students in Vietnam. Renovating the current medical education curriculum to integrate eHealth principles should be required to equip health care professionals and medical students with essential skills for rapid digital transformation.	Objective: Investigate eHealth perceptions/practices of medical students and professionals. Main Results: 61.6% use eHealth tools; eHealth literacy is moderate, belonging to 2.1. Main Results: Identifies external obstacles like "insufficient IT human resources" (3.1) and "lack of training" (3.2). Conclusion: Proposes renovating curricula to integrate eHealth, belonging to 4.1.	2+3+4	2.1	4	1.eHealth Tool Usage Rate 2.eHealth Literacy (10-point Self-Assessment) 3.Internet Usage for Medical Purposes 4.Perceived IT Skill Gaps	3.1	5	1.IT Human Resource Shortage 2.Security & Risk Control Deficits 3.Funding Limitations 4.Limited Access to Advanced eHealth Systems 5.Inadequate National Training Frameworks	4.1	5	1.Medical Curriculum Reform 2.National IT Resource Allocation 3.Policy & Regulatory Enhancement 4.Targeted Capacity Building 5.Internet-Based Literacy Improvement
80	O'Brien 2023	UK, Zimbabwe, Luxembourg, Ghana, Cameroon, Italy, Ethiopia, Netherlands, Kenya, South Africa, and USA	Cross-Sectional Study	primary care professionals	To capture the multidisciplinary experiences of primary care professionals using DHTs to explore the strengths and weaknesses, as well as opportunities and threats, regarding the implementation and use of DHTs in SSA primary care settings.	A total of 33 participants participated in the study (n=13 and n=23 in the interviews and in focus groups, respectively; n=3 participants participated in both). The strengths of using DHTs ranged from improving access to care, supporting the continuity of care, and increasing care satisfaction and trust to greater collaboration, enabling safer decision-making, and hastening progress toward univer…	The research highlights the complex challenges of implementing DHTs in the SSA context as a fast-moving health delivery modality, as well as the need for multistakeholder involvement. Future research should explore the nuances of these findings across different technologies and settings in the SSA region and implications on health and health care equity, capitalizing on mixed-methods research, in…	Objective: Explore strengths/weaknesses of DHTs in SSA primary care. Main Results: Internal challenges include "poor digital literacy" and "inadequate training" (3.2); external obstacles include "lack of infrastructure" and "restrictive regulations" (3.1). Conclusion: Suggests multistakeholder involvement and mixed-methods research, belonging to 4.1.	3+4	3.1	5	1.Inadequate Governmental Support 2.Restrictive/Inadequate Regulation 3.Cybersecurity & Data Privacy Risks 4.Limited Access to Advanced Infrastructure 5.Sustainability Dependence on Donors	3.2	5	1.Poor Stakeholder Buy-In 2.Human Resource & Capacity Gaps 3.Fragmented Service Coordination 4.Patient-Level Digital Literacy Gaps 5.High Costs of Implementation	4.1	5	1.Strengthen Governmental & Regulatory Frameworks 2.Enhance Infrastructure & Cybersecurity 3.Build Stakeholder Capacity & Buy-In 4.Improve System Coordination & Interoperability 5.Advance Patient-Centric DHT Design
81	Ødegaard 2024	Norway	Cross-Sectional Study	physiotherapy teachers	To investigate physiotherapy teachers’ attitudes toward and experiences with digital education and what the teachers’ considered prerequisites to a digital transformation of teaching and learning in physiotherapy.	The findings illuminate teachers’ attitudes toward and experiences with digital education and their views on prerequisites to a digital transformation of teaching and learning in physiotherapy education, presented as four themes: 1) skepticism toward digital education; 2) digital technol- ogy as a tool to support the established teaching practice; 3) longing for teacher collaboration; and 4) call…	This study shows how physiotherapy teachers are skeptical about digital education, primarily viewing it as a threat to established teaching practices. Taken together, the findings demonstrate a potential for digital transformation in physiotherapy education, which can be released by informing the current teaching practices with evidence from research showing how use of digital technology can impr…	Objective: Investigate physiotherapy teachers’ attitudes toward digital education. Main Results: Identifies internal challenges like "skepticism toward digital education" and "need for collaboration/time", belonging to 3.2. Conclusion: Proposes using research evidence to promote digital transformation, an unimplemented suggestion, belonging to 4.1.	3+4	3.2	5	1.Teacher Skepticism & Disciplinary Beliefs 2.Limited Pedagogical Use of Digital Tools 3.Isolated Teacher Practice 4.Time & Skill Gaps for Digital Adaptation 5.Weak Pedagogical Leadership & Culture	4.1	5	1.Address Teacher Skepticism with Evidence & Training 2.Promote Collaborative Digital Pedagogy 3.Allocate Time & Support for Digital Development 4.Strengthen Academic Leadership for Digital Pedagogy 5.Transform Pedagogical Use of Digital Tools
82	Ogundiya 2024	UK	narrative review	medical students, physicians in training or continuing professional development, nurses, paramedics, and patients	To outline and discuss the developments that have taken place in digital medical education across the defined time frame. In addition, evidence for potential opportunities and challenges facing digital medical education in the near future was collated for analysis.	Evidence of the significant steps in the development of digital medical education in the past 25 years was presented and analyzed in terms of application, impact, and implications for the future. The results were grouped into the following themes for discussion: learning management systems; telemedicine (in digital medical education); mobile health; big data analytics; the metaverse, augmented re…	Major changes and developments in digital medical education have occurred from around the start of the new millennium. Key steps in this journey include technical developments in teleconferencing and learning management systems, along with a marked increase in mobile device use for accessing learning over this time. While the pace of evolution in digital medical education accelerated during the C…	Objective: Outline digital medical education developments. Main Results: Describes application of technologies (e.g., VR, AI) in digital medical education, belonging to 2.2. Conclusion: Notes challenges like cybersecurity and digital privacy, belonging to 3.2.	2+3	2.2	5	1. E-Learning Platforms 2. Simulation & Virtual Reality (VR) 3. Telemedicine Training 4. Mobile Medical Apps 5. Big Data & AI Training	3.2	5	1. Resource Inequity 2. Faculty Capacity Gaps 3. Curriculum Integration Issues 4. Student Engagement & Motivation 5. Technical & Infrastructure Barriers
83	Oo 2021	Myanmar	Cross-Sectional Study	health professionals	To assess the ICT literacy, knowledge, and readiness for EMRs adoption among health professionals in a tertiary hospital, Myanmar.	The prevalence of high ICT literacy and knowledge on EMRs among health professionals were 20.3% and 24.6% respectively. The factors associated with ICT literacy were professional, education, duration of service, and reported English language skills. Duration of service was associated with knowledge on EMRs. The overall readiness was 54.2% (core readiness 59.3% and engagement readiness 61.9%), and…	Expanding infrastructure and provision of ICT development training are crucial for the improvement of ICT literacy. EMRs training program enabling hands-on experience should be implemented for improvement of knowledge on EMRs. In general, the overall readiness for EMRs adoption was found to be moderate. Enhancing the establishment of comprehensive on-the-job training and contextualization of curr…	Objective: Assess ICT literacy and EMR readiness of Myanmar health professionals. Main Results: 20.3% have high ICT literacy; 54.2% have moderate EMR readiness, belonging to 2.1. Conclusion: Recommends expanding infrastructure and EMR training, unimplemented measures, belonging to 4.1.	2+4	2.1	4	1.ICT Literacy 2.EMRs Knowledge 3.EMRs Readiness 4.English Language Skills	4.1	5	1.Improve ICT Literacy 2.Enhance EMRs Knowledge 3.Boost EMRs Readiness 4.Align Education with EMRs Needs 5.Address Infrastructure Gaps
84	Pajari 2022	Finland	Cross-Sectional Study	health sciences educators	To assess the appearance of digital competence in the work of Finnish health sciences educators and to determine whether educators' background factors are related to the areas of digital competence appearance.	Health sciences educators had participated in continuing education to develop their expertise and used a variety of digital methods and materials. Educators need more competence to improve healthcare students' ability to use digital technology. In the area of Teaching and Learning,educators younger than 40 years rated the appearance of digital competence as better than did those between the ages …	In the future, health sciences educators' basic and continuing education could take into account the competence requirements for digital competence, and educators' expertise must be increased in areas where digital competence does not appear strong.	Objective: Assess digital competence of Finnish health sciences educators. Main Results: Younger educators (under 40) rate digital competence higher; educators need more skills to train students, belonging to 2.1. Conclusion: Suggests incorporating digital competence in educators’ training, belonging to 4.1.	2+4	2.1	4	1.Digital Competence by DigCompEdu Area (Mean ± SD) 2.Age Group Differences in Teaching and Learning 3.Key Gaps in Digital Practice 4.Educator Background Profiles	4.1	5	1.Strengthen Weak Competence Areas 2.Age-Tailored Professional Development 3.Enhance Digital Resource Security 4.Systemic Curriculum Integration 5.Resource Allocation for Digital Development
85	Panhwar 2021	Pakistan	Cross-Sectional Study	medical and dental undergraduate students	To assess the usage of Information Technology (IT) and other types of software by medical and dental students.	Out of 100 students, 62 were femalesand 38 male. Mean age was 21.749+1.54 years(range 19-24). 0verall result showed that 65%students spent limited hours in a day for internetaccess. Social networking was used by 40%students,53% mostly used Facebook sites and60% used YouTube medical videos for medicalinformation.	Internet was used by most of themedical and dental students, but they were notfully utilizing the E resources towards the learningprocess. Medical students reported low level ofinternet use, this due to the limited availability ofthe internet access facilities and provision oftechnical skill at their university.	Objective: Assess IT/software usage of Pakistani medical/dental students. Main Results: 65% use the Internet limitedly; 60% use YouTube for medical info, belonging to 2.1. Conclusion: Identifies external obstacles like "limited Internet access" and "lack of technical skill training", belonging to 3.1.	2+3	2.1	3	1.Basic IT Access & Usage 2.Internet Usage Patterns 3.Digital Skill Foundation	3.1	5	1.Inadequate Institutional IT Training 2.Suboptimal Internet Infrastructure 3.Underutilized Institutional Digital Resources 4.Limited Access to Portable Digital Devices 5.Weak Alignment of Digital Tools with Curriculum
86	Park 2020	Canada	Cross-Sectional Study	pharmacy students	To explore the current state of pharmacy students’ self-rated digital health literacy in British Columbia, Canada, and seeks to identify future opportunities for technology training in pharmacy education and in practice.	A total of 30 pharmacy students completed the eHEALs survey and 5 completed interviews. Most participants were 2yeastudents (50%, were 25 years and younger (80%, and female (87%). Ranking of digital health literacy was lower than expected withparticipants stating they know what (87%), where (87%) and how to find (77%) health resources on the internet. Even less students(77%) rated that they have …	These results expose significant and surprising gaps in student understanding of technology despite modifications seen inthe entry-to-practice PharmD curriculum. Regional differences and digital health literacy of practicing pharmacists are areas thatrequire better understanding and hold significant impact as practice evolves.	Objective: Explore pharmacy students’ digital health literacy. Main Results: Students have lower-than-expected literacy (e.g., 53% confident in using Internet info for health decisions), belonging to 2.1. Conclusion: Recommends more technology training linked to practice, an unimplemented suggestion, belonging to 4.1.	2+4	2.1	3	1.eHEALS Survey Performance 2.Technology Training Exposure 3.Technology Use in Practice	4.1	4	1.Strengthen Weak Literacy Domains 2.Enhance Practice-Aligned Training 3.Leverage National Resources 4.Improve Curriculum-Tool Alignment
87	Park 2019	Korea	Review	medical students	To provide a succinct summary of the current state of AI from a medical viewpoint and suggest what medical students should do to prepare for the era of AI in medicine.	Artificial intelligence (AI) is expected to affect various fields of medicine substantially and has the potential to improve many aspects of healthcare. However, AI has been creating much hype, too. In applying AI technology to patients, medical professionals should be able to resolve any anxiety, confusion, and questions that patients and the public may have. Also, they are responsible for ensur…	AI is expected to affect various fields of medicine substantially and, if properly designed and used, has the potential to reinforce many weaknesses in current medical practice and improve many aspects of healthcare. Healthcare professionals are responsible for ensuring that AI becomes a technology beneficial for patient care. Medical students should develop abilities to distinguish correct infor…	Objective: Suggest how medical students prepare for AI in medicine. Main Results/Conclusion: Proposes learning basic/clinical medicine, data science, and evidence-based medicine; developing critical thinking to distinguish AI hype, all unimplemented recommendations, belonging to 4.1.	4	4.1	5	1.Build a Comprehensive Knowledge Foundation 2.Develop Critical Thinking to Distinguish Hype from Reality 3.Gain Skills to Validate and Guide AI for Patient Benefit 4.Integrate AI Education into Formal Curricula 5.Prepare for Interprofessional AI Collaboration
88	Pokharel 2016	Australia	Cross-Sectional Study	Medical and Dental Interns	To measure the eHealth literacy skills among the medical and dental interns of the BP Koirala Institute of Health Sciences (BPKIHS), Nepal.	A quarter of interns are not sure about the usefulness of internet resources for health. The interns have limited knowledge about right resources in the internet. They are not equipped to tell useful resources from the not-useful ones in the internet.	There is a need to pay attention to the eHealth Literacy needs of the interns. Further research may be needed to generate evidence on what interventions may be specific to meet the ehealth literacy needs of the medical and dental interns.	Objective: Measure eHealth literacy of Nepali medical/dental interns. Main Results: 25% doubt Internet resource usefulness; interns lack ability to identify useful resources, belonging to 2.1. Conclusion: Suggests addressing interns’ eHealth literacy needs, an unimplemented plan, belonging to 4.1.	2+4	2.1	4	1.Basic Digital Access & Usage 2.Health-Related Internet Use 3.eHEALS Performance (8-Item Scale, Cronbach’s α=0.88) 4.Perceived Usefulness of Internet Health Resources	4.1	5	1.Strengthen Evaluation and Application Skills 2.Bridge the "Access-Use" Gap for Health-Related Digital Tools 3.Improve Digital Infrastructure and Affordability 4.Integrate e-Health Literacy into BPKIHS Curriculum 5.Generate Local Evidence for Targeted Interventions
89	Poncette 2020	Germany	Cross-Sectional Study	medical students	To introduce digital health as a curricular module at a German medical school and to identify undergraduate medical competencies in digital health and their suitable teaching methods.	The module received overall positive feedback from both students and lecturers who expressed the need for further digital health education and stated that the field is very important for clinical care and is underrepresented in the current medical curriculum. We extracted a detailed overview of digital health competencies, skills, and knowledge to teach the students from the expert interviews. Th…	An elective class seems to be a suitable format for the timely introduction of digital health education. However, a longitudinal implementation in the mandatory curriculum should be the goal. Beyond training future physicians in digital skills and teaching them digital health’s ethical, legal, and social implications, the experience-based development of a critical digital health mindset with open…	Objective: Introduce a digital health curricular module and identify competencies. Main Results: The module receives positive feedback; details digital health competencies and teaching methods, verifying the intervention’s feasibility (4.2). Conclusion: Proposes longitudinal integration into mandatory curricula, an unimplemented goal, belonging to 4.1.	4	4.2	4	1.3-Week Elective Digital Health Module 2.Practical Experience-Oriented Teaching Formats 3.Interdisciplinary & Transinstitutional Collaboration 4.Mixed Methods Evaluation System	4.1	5	1.Longitudinal Integration into Mandatory Curriculum 2.Strengthen "Digital Health Mindset" Training 3.Scale Interdisciplinary Collaboration & Industry Partnerships 4.Standardize Digital Health Competencies & Assessment 5.Enhance Infrastructure for Digital Learning
90	Potter 2025	UK	Umbrella Review	health professions education	To define the gaps in the evidence for the efficacy of digital education and to identify priority areas where future research has the potential to contribute to our understanding and use of digital education.	A total of 8857 potentially relevant papers were identified. Using the PRISMA (Prefered Reporting ltems for SystematicReviews and Meta-Analyses) methodology, we included 217 papers for full review. All papers were either systematic reviewsor meta-analyses. A total of 151 research recommendations were extracted from the 217 papers. These were analyzed, recategorizedand consolidated to create a fin…	This review provides a prioritized list of research gaps in digital education in health care, which will be of use to researchers, educators, education providers, and funding agencies. Additional proposals are discussed regarding the next steps needed to advance this agenda, aiming to promote meaningful and practical research on the use of digital technologies and drive excellence in health care …	Objective: Define gaps in digital education efficacy evidence. Main Results: Identifies research gaps (e.g., measuring learning transfer to clinical settings), which are internal challenges in digital education research, belonging to 3.2. Conclusion: Provides a prioritized list of research questions to guide future studies, belonging to 4.1.	3+4	3.2	5	1. Evidence Gaps in Effectiveness 2. Uneven Geographic & Population Coverage 3. Imbalanced Focus on Digital Modalities 4. Narrow Focus on Research Domains & Outcomes 5. Limitations in Research Methods	4.1	5	1. Prioritize Key Research Directions (Top 5 from Delphi) 2. Address Geographic & Population Coverage Gaps 3. Balance Focus on Digital Modalities 4. Expand Research Domains & Outcomes 5. Improve Research Method Rigor
91	Quek 2025	UK	Review	Undergraduate Surgical students	To elucidate the current utilisation of digital technologies in undergraduate surgical education by addressing the research question: 'How are digital technologies currently being utilised in undergraduate surgical education to meet surgical learning outcomes'.	First, the use of digital tools in surgical education has been steadily increasing over the past few decades, with the COVID-19 pandemic accelerating the integration of technology into surgical education. Second, this review also highlighted the key role of anatomy within surgical education, with most included studies reporting the use of digital technologies to enhance anatomy teaching. Finally,…	This review provides a crucial foundation for understanding the evolving role of digital innovations in shaping undergraduate surgical education. To enhance undergraduate surgical education, integrating appropriate digital learning tools can provide more learner-centred and personalised learning experiences. Educators must recognise that there is no ‘one-size-fits-all’ approach, and a flexible mu…	Objective: Elucidate digital technology use in undergraduate surgical education. Main Results: Describes increasing use of digital tools (e.g., for anatomy teaching) and positive student reception, belonging to 2.2. Conclusion: Recommends flexible multimodal digital learning strategies, an unimplemented proposal, belonging to 4.1.	2+4	2.2	5	1.Computer-Assisted Learning (CAL) 2.Simulation-Based Learning (SBL) 3.Videoconferencing & Virtual Electives 4.Audience Response Systems (ARS) & Messaging Apps 5.Game-Based Learning & E-Learning Platforms	4.1	5	1.Scaling Advanced Digital Technologies (VR/AR/MR/3D Printing) 2.Longitudinal Integration of Digital Tools Across Clinical Years 3.Standardization of Digital Competencies & Assessment 4.Addressing Equity in Digital Access & Literacy 5.Formalizing Interdisciplinary Collaboration for Digital Innovation
92	Raghunathan 2023	Australia	Cross-Sectional Study	Nursing students	To explore undergraduate nursing students’ self-perceptions of informatics competence, set within a larger research project.	Participants’ perceived overall mean informatics competency was at the level of somewhat competent, with only 40.84% (n = 58) at the level of competent. The highest mean value was in foundational information and communication skills and the lowest in information and knowledge management. Formal informatics education within curriculum was lim- ited and lacked uniformity, as was prior exposure to i…	Even though informatics competence is vital for clinical practice, with technology becoming pervasive within healthcare, nursing students’ preparedness for digital health was sub-optimal. There were gaps in students’ critical informatics practice knowledge with implications for work readiness of future graduates and nurse education practice.	Objective: Explore nursing students’ perceived informatics competence. Main Results: 40.84% feel competent; lowest score in information management, belonging to 2.1. Conclusion: Notes gaps in critical informatics knowledge and suboptimal digital health preparedness, belonging to 3.2.	2+3	2.1	5	1.Overall Informatics Competence 2.Foundational ICT Skills 3.Information & Knowledge Management 4.Professional & Regulatory Accountability 5.Use of ICT in Patient Care	3.2	5	1.Curriculum Fragmentation & Lack of Uniformity 2.Inadequate Exposure to Clinical Digital Tools 3.Faculty & Resource Limitations 4.Assessment & Accountability Gaps 5.COVID-19 Related Disruptions
93	Rathnayake 2019	Sri Lanka	Cross-Sectional Study	Nursing students	To assess eHealth literacy skills and associated factors among nursing students.	The sample consisted of 440 nursing students (420 females and 20 males). The mean eHealth literacyscore was 28.02 (SD + 4.60). Nearly half of the respondents (49.4%) reported inadequate eHealth literacyskills, The respondents reported comparatively poor skils in differentiating high-quality health resources fromlow-quality health resources on the internet and the ability to use information from t…	Half of the nursing students have inadequate eHealth literacy skills, particularly skills in identifyingtrusted health resources and using this information in health decision making indicating the need for improvingeHealth literacy skills among nursing students. A positive attitude towards the internet has a significant role indeveloping eHealth literacy skils, Improving competencies in eHealth l…	Objective: Assess eHealth literacy of Sri Lankan nursing students. Main Results: 49.4% have inadequate eHealth literacy; poor skills in resource evaluation and decision-making, belonging to 2.1. Conclusion: Recommends integrating eHealth into curricula and enhancing IT facilities, unimplemented measures, belonging to 4.1.	2+4	2.1	4	1.Overall eHealth Literacy 2.eHEALS Item Performance 3.Internet Usage Behavior 4.Attitudes Toward IT in Nursing	4.1	5	1.Integrate eHealth Literacy into Nursing Curriculum 2.Enhance Credible Health Resource Training 3.Improve Institutional Digital Infrastructure 4.Develop Structured eHealth Assessment Tools 5.Leverage Positive Attitudes for Behavioral Change
94	Ren 2025	China	Cross-Sectional Study	Pediatric students and pediatric healthcare workers	To investigate digital perceptions and competencies among medical students in pediatrics and pediatric healthcare workers in China.	The study included 518 valid questionnaires: 199 medical students in pediatrics and 319 pediatric healthcare workersn all five themes, pediatric healthcare workers and pediatric students had a mean score higher than 3.0, and the former scoredhigher. There was no significant difference in the digital competency in pediaricians (3.91) compared to pediatric students'3.82) (P> 0.05). Multivariable an…	Pediatric students and pediatric healthcare workers had a good perception on information of digital technol- ogy in the medical field, but had limited ability in digital use and collaboration, digital capacity development, and digital content creation. Better medical education and training strategies should be developed for potential challenges in the coming artificial intelligence era.	Objective: Investigate digital perceptions/competencies of Chinese pediatric students and workers. Main Results: Mean scores exceed 3.0; males and higher-education students perform better, belonging to 2.1. Conclusion: Proposes developing training strategies for AI-era challenges, an unimplemented plan, belonging to 4.1.	2+4	2.1	4	1.Overall Digital Competence 2.Thematic Performance Gaps 3.Demographic & Professional Profiles 4.Attitudes & Perceptions	4.1	5	1.Integrate Advanced Digital Skills into Curricula 2.Address Gender & Education Disparities 3.Enhance Practical Training for Clinical Application 4.Standardize Assessment & Longitudinal Tracking 5. the Attitude-Skill Gap
95	Rigas 2025	Greece	Cross-Sectional Study	researchers and educators	Outline the profiles and the expertise of the workshop’s participants, the main gaps in knowledge and competencies, the governance and legislation issues and the need for certification in the digital health domain.	In this context, the need for training and certification programs becomes imperative. Although such programs do exist, they need to be further expanded and enhanced to cover the pressing needs of the current landscape. In this paper, we describe insights on training and certification in digital health technologies as these were obtained through a related workshop. We outline the profiles and the …	The workshop results reveal a diverse participant profile, primarily comprising researchers and educators, with a strong representation from Europe and extensive experience in healthcare. Despite being familiar with digital health technologies, participants highlighted significant gaps in healthcare education, especially regarding systematic training in digital health, legal and ethical considera…	Objective: Outline digital health knowledge gaps and certification needs. Main Results: Identifies internal challenges like "lack of systematic digital health training" and "legislative barriers", belonging to 3.2. Conclusion: Suggests enhancing educational frameworks and certification programs, unimplemented suggestions, belonging to 4.1.	3+4	3.2	5	1.Legislative & Governance Gaps 2.Data-Related Barriers 3.Educational & Workforce Barriers 4.Adoption & Cultural Barriers 5.Resource & Infrastructure Limitations	4.1	5	1.Harmonize Legislative & Governance Frameworks 2.Address Data Standardization & Access 3.Revamp Digital Health Education & Certification 4.Drive Adoption Through Change Management 5.Bridge Resource & Infrastructure Gaps
96	Robabi 2015	Iran	Cross-Sectional Study	Medicine, dentistry, paramedics, health, rehabilitation, nursing and midwifery	To assess computer literacy (CL) needs of medical sciences students.	The results showed that the 77.1% had personal computer. The total mean of students’ computerliteracy around six domains was 141.9+49.5 out of 240. The most familiarity with computers was the ability to itin internet (29.0+11.4) and the lowest was familiarity and using ability of hard ware (17.5+10.6). There was asignificant relationship between passing the Computer lesson (P-0.001), passing Comp…	In sum, the medical sciences students’ familiarity with computer literacy was not satisfactory and they had not appropriate familiarity with computer literacy skills. The researchers suggest the officials and in-charges to plan educational program for improving computer literacy skills in medical sciences students. Keywords: computer literacy, medical sciences, students	Objective: Assess computer literacy needs of Iranian medical sciences students. Main Results: Average computer literacy score is 141.9±49.5 (out of 240); lowest in hardware skills, belonging to 2.1. Conclusion: Recommends planning computer literacy educational programs, an unimplemented measure, belonging to 4.1.	2+4	2.1	4	1.Basic Demographics & Device Ownership 2.Overall CL Performance 3.Domain-Specific Skill Gaps 4.Software Usage Frequency	4.1	5	1.Targeted Curricular Integration for Weak Domains 2.Expand Access to Devices & Infrastructure 3.Standardize Computer Literacy Training 4.Strengthen Practical Security & Ethics Training 5.Conduct Longitudinal & Comparative Research
97	Rohan 2024	USA	Cross-Sectional Study	Graduate Medical students	To assess the inclusion of CI topics for all medical residency specialties to assess the relative levels of CI knowledge expected by graduates.	All specialties’ requirements contained at least five different keywords, with the total count ranging from 25 to 42 (mean: 32.00; standard deviation: 5.09). Pathology contained the highest counts with 42, followed by internal medicine and familymedicine with 41 each. Pathology included themost distinct keywords (11). The most common keywordswere “leadership” (62%) and “electronic health record” …	The integration of Clinical informatics (CI) education varies across specialties and may be even more variable across programs.Our study highlights potential opportunities for further standardization and integration of CI into resident curriculum requirements in order to better prepare future physician workforces for a changing medical landscape. We encourage educators, residency review committee…	Objective: Assess CI topic inclusion in medical residency curricula. Main Results: Pathology has the most CI keywords; "AI" and "machine learning" are unmentioned, belonging to 2.1. Conclusion: Notes inconsistent CI integration across specialties, an internal challenge, belonging to 3.2.	2+3	2.1	5	1.Targeted Curricular Integration for Weak Domains 2.Expand Access to Devices & Infrastructure 3.Standardize Computer Literacy Training 4.Strengthen Practical Security & Ethics Training 5.Conduct Longitudinal & Comparative Research	3.2	5	1.Policy & Standard Gaps 2.Curricular Inconsistency 3.Technological Lag 4.Data & Interoperability Gaps 5.Faculty & Leadership Barriers
98	Rowland 2025	USA	Cross-Sectional Study	Graduate Medical students	To inform U.S. Graduate Medical Education (GME) program leaders of the necessary requirements for implementation of a similar program at their institution.	The curriculum has yielded 13 graduates from both internal medicine (11, 85%) and pediatrics (2, 15%) whose projects have spanned acute and ambulatory care and multiple specialties. Projects have included clinical decision support tools, of which some will be leveraged as substrate in applications seeking extramural funding. Graduates have gone on to CI board certification and fellowship, as well…	An informatics curriculum at the GME level may increasematriculation to CI fellowship and more broadly increase development of the CI workforce through building a cadre of physicians with health information technology expertise across specialties without formal CI board certification.We offer an example of a longitudinal pathway, which is rooted in aLHS principles. The pathway requires a dedicate…	Objective: Inform GME leaders of program implementation requirements. Main Results: The informatics curriculum has 13 graduates; projects include clinical decision support tools; graduates pursue CI certification/fellowships, verifying the intervention’s effectiveness, belonging to 4.2.	4	4.2	4	1.Core Structure of the Implemented CSI Curriculum 2.Yearly Curriculum Milestones & Skill-Building Interventions 3.Journal Club & Supplementary Educational Interventions 4.Implementation Outcomes & Curriculum Evaluation
99	Saaiq 2024	Pakistan	Cross-Sectional Study	medical and dental teachers	To explore the core competencies needed on part of the medical and dental teachers to carry out effective digital teaching for their students.	The data yielded 47 selective codes with 15 sub-themes and five themes. The emergent themes included general digital competencies, specific digital teaching competencies, mastery of the subject matter, mastery of pedagogical strategies and proficiency in using innovative digital technologies for teaching. The themes 1, 2 and 5 relate to digital competencies only whereas the themes 3 and 4 are gen…	Medical teachers should possess diverse digital competencies. The competency frame-work that emerged in the current research encompasses the essential attributes that should be included in any future training program aiming at the digital capacity building of the teachers. This will keep them primed for effective digital teaching. Given its crucial importance, the digital teaching competency shou…	Objective: Explore core competencies for medical/dental teachers’ digital teaching. Main Results: Develops a competency framework with 5 themes (e.g., general/specific digital competencies), belonging to 1.1 and 1.2. Conclusion: Recommends including the framework in teacher training programs, an unimplemented suggestion, belonging to 4.1.	1+4	1.1	5	1. General Digital Competencies 2. Specific Digital Teaching Competencies 3. Mastery of Subject Matter 4. Mastery of Pedagogical & Andragogical Strategies 5. Proficiency in Innovative Digital Technologies	1.2	3	1.Definition of Digital Teaching 2.Digital Teaching Competence Framework (5 Core Themes) 3.Key Conceptual Gaps Addressed	4.1	4	1.Infrastructure & Digitalization Support 2.Targeted Training Programs 3.Cross-Cutting Competence Integration 4.Research & Evaluation Support
100	Saha 2024	India	Cross-Sectional Study	medical students	To explore the relationship between digital literacy and academic performance among medical students, identifying key areas of digital literacy that impact learning outcomes.	The findings indicated a significant positive correlation between high levels of digital literacy and superior academic performance. Students with advanced skills in navigating online resources and data analysis demonstrated particularly strong academic outcomes. The odds ratios for good academic performance were substantially higher among students with higher digital literacy levels, with key ar…	The results advocate for the inclusion of comprehensive digital literacy programs in medical curricula to align educational strategies with the evolving demands of the healthcare sector.	Objective: Explore the relationship between digital literacy and academic performance of medical students. Main Results: Reveal a significant positive correlation between high digital literacy (especially in online resource navigation and data analysis) and superior academic performance, and present odds ratios for good academic performance among students with higher digital literacy, belonging t…	2+4	2.1	4	1.Digital Literacy Level Distribution 2.Subdomain-Specific Digital Literacy Performance 3.Impact of Specialized Digital Skills on Outcomes 4.Academic Performance Correlation by Literacy Level	4.1	4	1.Targeted Skill-Building Programs 2.Curriculum Integration & Assessment Reform 3.Infrastructure & Resource Support 4.Research & Longitudinal Monitoring
101	Sahan 2024	Germany	proof-of-concept study	medical students	To address the gap in medical school electives on digital health literacy by introducing and evaluating an elective scoping study on the systematic development of different health app concepts designed by students to cultivate essential skills for future health care professionals (ie, mobile health [mHealth] competencies).	In total, 60 students completed the elective and developed 25 health app concepts, most commonly targeting stress management and depression. In addition, disease management and prevention apps were designed for various somatic conditions such as diabetes and chronic pain. The results indicated high overall satisfaction across the 6 courses according to the evaluation questionnaire, with lower sco…	This quality improvement project provides insights into relevant features for the successful user-centered and creative integration of mHealth competencies into medical education. Key factors for the satisfaction of students involved the participatory mindset, focus on competencies, discussions with app providers, and flexibility. Future efforts should define important learning objectives for dig…	Objective: Introduce and evaluate a digital health literacy elective for medical students. Main Results: 60 students completed the course, developed 25 health app concepts, and showed high satisfaction (mean 1.70, SD 0.68 on a 1-6 scale), verifying the effectiveness of the implemented elective, belonging to 4.2. Conclusion: Proposes defining digital health literacy learning objectives and providi…	4	4.2	3	1.Web-Based Elective Design & Delivery 2.Curriculum Content & Skill-Building Modules 3.Student Support & Engagement Mechanisms	4.1	4	1.Curriculum Expansion & Specialization 2.Format & Engagement Optimization 3.Assessment & Long-Term Monitoring 4.Infrastructure & Accessibility Enhancement
102	Salehi 2021	Iran	Cross-Sectional Study	medical sciences students	To determine E-health literacy and correlates among medical sciences students in Karaj, Iran 2017.	The mean age of the subjects was 25.5 + 5.6 years,of which 65.3% were male. The medical students constituted the most number of participants (28.6%). MeaneHEALS score was 26.11 + 6.6 years. There was a signifcantdifference between female and male regarding E-healthliteracy (P= 0.04). Internet was the most commonly usedsources for health information (67%%), the majority of thestudents were members…	Improving search skills and assessing of health resources in students, especially in medical and Para-medical sciences, is recommended. Social networks can be used as channels for the transmission of the health messages due to high usage among students.	Objective: Determine eHealth literacy and its correlates among Iranian medical sciences students. Main Results: Present mean eHEALS score (26.11±6.6), gender differences (P=0.04), and high usage of Internet (67%) and social networks (77.7%), belonging to 2.1. Conclusion: Recommends improving students' health resource search and assessment skills, an unimplemented measure, belonging to 4.1.	2+4	2.1	3	1.E-Health Literacy Level Distribution 2.Socio-Demographic & Behavioral Correlates 3.Health Information-Seeking Behaviors	4.1	4	1.Curriculum Integration & Skill-Building 2.Social Network & Digital Platform Utilization 3.Family & Community Engagement 4.Assessment & Monitoring Systems
103	Saxena 2018	India	Cross-Sectional Study	dental students	To assess the digital literacy and smartphone usage amongst the 260 Central Indian dental students including their perspicacity about smartphone/internet usage for learning purposes. The students’ attitude for implementation of digital technology in study programs/education system was also evaluated.	Out of 260 students, 250 were internet users, out of which 56% had internet access all time. 94.23% students owned a smartphone. 46.53% (114/245) students had some app related to the dentistry in their smartphone device. The commonest site for surfing related to knowledge seeking was google scholar (72%) followed by Pubmed and others. Nearly 80% dental students believed that social media helps th…	This study reflects willingness of dental students to adopt digital revolution in dental education which in turn may present an opportunity for educators and policy makers to modify educational methods and thereby advance student’s current learning approaches.	Objective: Assess digital literacy and smartphone usage of Indian dental students. Main Results: 94.23% own smartphones, 46.53% have dental apps, 72% use Google Scholar, and 89.23% support e-learning integration, belonging to 2.1. Conclusion: Suggests educators and policymakers modify educational methods to adopt digital technology, an unimplemented proposal, belonging to 4.1.	2+4	2.1	3	1.Device Ownership & Internet Access 2.Digital Literacy & Professional Skill Performance 3.Attitudes Toward Digital Education Integration	4.1	4	1.Curriculum Integration & Targeted Skill-Building 2.Infrastructure & Access Equity 3.Social Media & Engagement Optimization 4.Assessment & Monitoring Systems
104	Scarbecz 2018	USA	Cross-Sectional Study	Dental students	to retrospectively analyze survey data regarding IT use and knowledge collected from first-year dental students at one U.S. dental school in 2009, 2012, and 2017	All students participated in the survey each year, for a response rate of 100%. Annual numbers of participants were 80 (2009), 90 (2012), and 97 (2017), for a total 267 respondents. The students reported that they frequently accessed Internet resources multiple times per day and that frequency of use had increased over time, principally from access via smartphones. These students reported feeling…	Dental students may not be digital natives, but this study found that these students were clearly im- mersed in IT and utilized IT multiple times each day. Device usage trends showed that smart phones were increasingly being used for tasks formerly done on laptops or even tablets. The study also found signifi- cant gaps in the students’ IT knowledge, particularly as it applies to IT security that…	Objective: Analyze IT use/knowledge of U.S. first-year dental students (2009, 2012, 2017). Main Results: Show frequent daily Internet use (increasing via smartphones) and comfort with IT applications but low/declining IT security knowledge, belonging to 2.1. Conclusion: Identifies "low IT security knowledge" as an internal challenge (3.2) and proposes integrating comprehensive IT training into cu…	2+3+4	2.1	4	1.Device Ownership & Internet Access Patterns 2.IT Application Use & Professional Skill Engagement 3.Attitudes Toward IT & Information Evaluation 4.IT Security Knowledge (2009-2017)	3.2	3	1.Clinical Readiness Gaps 2.Pedagogical & Logistical Barriers 3.Attitude-Behavior Discrepancies	4.1	4	1.Curriculum Integration: Security & EBD Skills 2.Infrastructure & Device Support 3.Assessment & Longitudinal Monitoring 4.Social Media & Professional Engagement
105	Schuitmaker 2025	Netherlands	Systematic review	physicians	To address considerations regarding physicians’ competencies in light of the patient- physician relationship in AI-assisted clinical settings and elaborate on normative aspects of AI in clinical settings affecting the competence-related dynamics at the bedside when AI is used in clinical settings.	Our findings emphasize the importance of physicians’ critical human skills, alongside the growing demand for technical and digital competencies. Concrete guidance on physicians’ required competencies in AI-assisted clinical settings remains ambigu- ous and requires further clarification and specification. Dissensus remains over whether physicians are adequately equipped to use and monitor AI in c…	Future research should clearly outline (i) how physicians must be(come) competent in working with AI in clinical settings, (ii) who or what should take ownership of embedding these competencies in a normative and regulatory framework, (iii) investigate conditions for achieving a reasonable amount of trust in AI, and (iv) assess the connection between trust and efficiency in patient care.	Objective: Elaborate on physicians' competencies in AI-assisted clinical settings. Main Results: Identify internal challenges such as ambiguous guidance on required competencies, dissensus on physicians' AI readiness, and unclear ownership of normative guidance, belonging to 3.2. Conclusion: Proposes future research directions (e.g., clarifying AI competencies), unimplemented suggestions, belongi…	3+4	3.2	4	1.Clinical Competence Gaps 2.Normative & Regulatory Ambiguities 3.Trust & Patient-Physician Relationship Risks 4.Efficiency & Workload Paradoxes	4.1	4	1.Curriculum Integration: AI Competence & Ethics 2.Normative & Regulatory Framework Development 3.Trust Calibration & Patient-Physician Relationship Support 4.Workflow Optimization & Efficiency Enhancement
106	Scott 2023	Australia	Cross-Sectional Study	physicians	To propose a set of requisite digital health competencies and recommend that the acquisition and evaluation of these com- petencies become embedded in physician training curricula and continuing professional development programmes.	The focus needs to remain firmly on how technol- ogy can be leveraged and used to support good medical practice and quality health care, particularly around resolution of longstanding challenges in health care delivery, including equitable access in rural and remote areas, closing the gap on health out comes and experiences for First Nations peoples and better support in aged care and those livin…	If physicians are to practise effectively and equitably within increasingly digitised but resource-limited health care systems, competence in using digital health technologies that will increasingly transform delivery of patient-centred care is required,	Objective: Propose requisite digital health competencies for physicians. Main Results: Develops a set of digital health competencies targeting healthcare challenges (e.g., equitable rural access, chronic disease support), belonging to 1.1 and 1.2. Conclusion: Recommends embedding competency acquisition/evaluation into physician training and CPD programs, an unimplemented strategy, belonging to 4.…	1+4	1.1	4	1. Foundational Digital Knowledge & Systems Understanding 2. Applied Digital Clinical Practice (Horizon 1 Focus) 3. Future-Oriented Digital Integration (Horizons 2 & 3) 4. Digital Leadership & System Advocacy	1.2	3	1.Definition of Digital Health Competencies 2.Digital Health Competency Frameworks 3.Key Conceptual Gaps & Addresses	4.1	5	1.Curriculum Integration & Competency Embedding 2.Assessment & Evaluation Systems 3.Infrastructure & Resource Support 4.Policy & Stakeholder Collaboration 5.Equity & Access Optimization
107	Sharma 2019	Nepal	Cross-Sectional Study	Nursing students	To measure eHealth-literacy skills among nursing students of Kathmandu Medical College Teaching Hospital, Nepal.	A total of 152 nursing students with mean age of 19.84+1.62 years participated inthe study. While 44.7% perceived that they had average Internet skills, 65.1% found theInternet useful in helping them make decisions about their health, Nursing students had amoderate self-perceived level of eHealth literacy (median 3.69, OR 0.87). Related factorsincluded students’ Internet skills, frequency of usin…	This study represents a baseline reference for eHealth literacy among nursing students. Students have some basic necessary skills, while other skills still need to be improved. There is a need to pay attention to eHealth-literacy needs of nursing students.	Objective: Measure eHealth literacy of Nepali nursing students. Main Results: Present moderate self-perceived eHealth literacy (median 3.69, OR 0.87) and influencing factors (Internet skills, usage frequency), belonging to 2.1. Conclusion: Recommends addressing nursing students' eHealth literacy needs, an unimplemented plan, belonging to 4.1.	2+4	2.1	3	1.eHealth Literacy Level 2.Device Use & Internet Access Patterns 3.Attitudinal & Behavioral Correlates	4.1	4	1.Curriculum Integration & Skill-Building 2.Infrastructure & Access Optimization 3.Attitude & Motivation Enhancement 4.Assessment & Monitoring Systems
108	Shen 2024	China	Experimental Studies	nursing students	To evaluate the impact of an online Digital Health and Informatics Course in China on the knowledge and comprehension of key digital health and informatics topics, self-assessment of nursing informatics competencies, and satisfaction among undergraduate nursing students.	A total of 24 undergraduate nursing students were enrolled in the course. All students completed all sessions of this course, resulting in an attendance rate of 100%. Additionally, all students completed both pre- and post- assessments. In terms of the knowledge and comprehension of key digital health and informatics topics, scores of the quiz on knowledge assessment improved from the pre-test [m…	This Online Digital Health and Informatics education effectively improved undergraduate nursing students’ knowledge and comprehension of the key digital health and informatics topics, nursing informatics attitudes in the self-assessment of nursing informatics competency with high levels of satisfaction. In order to ensure that future education in digital health and informatics for nursing student…	Objective: Evaluate the impact of an online Digital Health and Informatics Course for Chinese nursing students. Main Results: 24 students completed the course; post-test knowledge scores (83.17±4.86) are significantly higher than pre-test (78.33±6.005, P<0.001), with improved informatics attitudes and high satisfaction, verifying the intervention's effectiveness, belonging to 4.2.	4	4.2	3	1.Course Design & Content Development 2.Teaching Methods & Instructional Strategies 3.Assessment & Evaluation Systems
109	Sinan 2023	Turkey	Cross-Sectional Study	nursing students	To determine the eHealth literacy levels of nursing students and to predict the influencing factors of eHealth literacy.	The mean age of the students was 21.14 ± 1.62 years and 86.2% were female. The mean eHealth literacy score of the students was 29.28 ± 4.73. T Fourth year students had higher eHealth literacy scores than those in any other year of study (p < 0.001). Students who use the Internet frequently and always, those who search for health-related information on the Internet, those who find accessing health…	The present study revealed that the majority of the nursing students displayed a moderate eHealth literacy level. Academic level, frequency of Internet use, and search for health-related information on the Internet impacted the eHealth literacy of the students. Therefore, eHealth literacy concepts should be integrated into nursing curricula to improve nursing students’ skills in using information…	Objective: Determine eHealth literacy and its influencing factors of Turkish nursing students. Main Results: Present mean eHealth literacy score (29.28±4.73), higher scores in fourth-year students (p<0.001), and positive correlations with frequent Internet use/health information search, belonging to 2.1. Conclusion: Proposes integrating eHealth literacy into nursing curricula, an unimplemented re…	2+4	2.1	3	1.eHealth Literacy Level 2.Internet Use Patterns & Correlates 3.Skill Gaps & Perceptual Discrepancies	4.1	5	1.Curriculum Integration: Targeted Skill Training 2.Mobile-Optimized Training & Resource Access 3.Assessment & Feedback Systems 4.Policy & Stakeholder Collaboration 5.Peer Mentoring & Continuous Education
110	Tanaka 2020	Japan	Cross-Sectional Study	Nursing Students	To describe undergraduate nursing students' perceived eHealth literacy and learning experiences of eHealth literacy in Japan and to clarify the relationship between these factors.	Of the 353 participants in this study, 69.4% did not know “where to find helpful health resources on the Internet,” 80.2% of those lacked the skills “to evaluate health resources,” and 68.9% could not “differentiate the quality of health resources on the Internet”; few of the participants perceived themselves as having any experience in learning the six domains of eHealth literacy. Very few repor…	The low perceived eHealth literacy among participants might reflect lack of knowledge and confidence in eHealth literacy as well as their own low level of health-promoting behaviors; this might influence the quality of health education of clients and their families. Nursing educators should address the lack of eHealth literacy among undergraduate nursing students.	Objective: Describe eHealth literacy and learning experiences of Japanese nursing students. Main Results: Show low perceived eHealth literacy (69.4% can't find health resources, 80.2% lack evaluation skills) and limited learning experiences, belonging to 2.1. Conclusion: Identifies "lack of eHealth literacy learning" as an internal challenge (3.2) and recommends nursing educators address this gap…	2+3+4	2.1	3	1.eHealth Literacy Level 2.Learning Experiences of eHealth Literacy Domains 3.Item-Level eHEALS Performance	3.2	3	1.Resource Access & Credibility Risks 2.Self-Perception & Skill Application Risks 3.Systemic & Educational Risks	4.1	4	1.Curriculum Integration: Domain-Specific Training 2.Infrastructure & Resource Access Optimization 3.Assessment & Feedback Systems 4.Cultural & Policy Alignment
111	Tanasombatkul 2021	Thailand	Cross-Sectional Study	medical students	To assess the patterns of internet use, eHL level, and learning outcomes with eHL among medical students at Chiang Mai University.	The mean eHEALS score was 33.45. There was a lower degree of agreement on questions regarding internet usage, having skills to evaluate the resources, and confidence in using health information to make health decisions. The eHEALS score had no statistically significant association with most variables and case report scores, but with the longer time of internet use (p-value = 0.014). Although medi…	eHealth literacy levels of medical students in Thailand were relatively high, but some domains of electronic health literacy can be improved, particularly in enhancing their skills and confidence to use eHealth information. Introducing concepts of eHealth literacy early in medical school may be necessary along with training workshops to enhance evidence-based searching and appraising techniques c…	Objective: Assess Internet use, eHL level, and learning outcomes of Thai medical students. Main Results: Present mean eHEALS score (33.45), low confidence in resource evaluation/health decision-making, and positive correlation with Internet use duration (p=0.014), belonging to 2.1. Conclusion: Recommends introducing eHealth literacy early and adding evidence-based searching workshops, unimplement…	2+4	2.1	3	1.eHealth Literacy Level 2.Internet Use Patterns & Correlates 3.Demographic & Contextual Factors	4.1	4	1.Curriculum Integration: Evaluation & Application Skills 2.Technology & Resource Optimization 3.Assessment & Feedback Systems 4.Faculty Training & Support
112	Tegegne 2023	Ethiopia	Cross-Sectional Study	health professionals	To assess health professionals’ digital literacy level and associated factors in Northwest Ethiopia.	Out of 411 participants, 51.8%(95%Cl,46.9-56.6%) of health professionalshad adequate digital literacy. Holding a master's degree (Adjusted OR=2.13, 95%Cl:1.18-3.85),access to digital technology (AOR=1.89, 95% C: 1.12-3.17), havingtraining in digital technology (AOR=1.65,95%C1: 1.05-2.59), and having a positiveattitude towards digital health technology (AOR=1.64, 95% C: 1.02-2.68) were found to be…	Low level of digital literacy among health professionals was observed, with nearly half (48.2%) of them having poor digital literacy levels. Access to digital technology, training on digital technology, and attitude toward digital health technology were significant factors associated with digital literacy. It is suggested to increase computer accessibility, provide a training program on digital h…	Objective: Assess digital literacy of Ethiopian health professionals. Main Results: 51.8% have adequate digital literacy; identify associated factors (master's degree, digital access, training, positive attitude), belonging to 2.1. Conclusion: Recommends increasing computer accessibility and digital training, an unimplemented strategy, belonging to 4.1.	2+4	2.1	3	1.Digital Literacy Level 2.Influencing Factors (Multivariable Regression) 3.Technological & Attitudinal Context	4.1	4	1.Infrastructure & Access Expansion 2.Targeted Training Programs 3.Attitude Leveraging & Policy Alignment 4.Monitoring & Feedback Systems
113	Tesfa 2022	Ethiopia	Cross-Sectional Study	health professionals	To assess the eHealth literacy level and its associated factors among health professionals working in Amhara regional state teaching hospitals, Ethiopia.	A total of 383 participants completed and returned the questionnaire with a response rate of 90.5%. Health professionals demonstrated a moderate level of eHealth literacy (mean 29.21). Most of the professionals were aware of the available health resources located on the internet, and know how to search and locate these resources. However, they lack the ability to distinguish high-quality health r…	It is crucial to provide training and support to health care workers on how to find, interpret, and, most importantly, evaluate the quality of health information found on the internet to improve their eHealth literacy level. Further research is needed to explore the role of eHealth literacy in mitigating pandemics in developing countries.	Objective: Assess eHealth literacy of Ethiopian health professionals. Main Results: Present moderate eHealth literacy (mean 29.21), proficiency in resource search but lack of quality distinction ability, and associated factors (computer access, knowledge, perceived usefulness), belonging to 2.1. Conclusion: Recommends training on health information evaluation, an unimplemented proposal, belonging…	2+4	2.1	2	1.Demographics 2.Resource & Training Access	4.1	4	1.Targeted Training Programs 2.Resource Allocation Optimization 3.Policy & Monitoring Systems 4.Public-Private Collaboration
114	Tong 2025	China	Cross-Sectional Study	Nursing students	To explore the digital learning experiences of undergraduate nursing students in Chinese higher education institutions, with the aim of informing future improvements in digital teaching and learning.	Nursing students’ digital learning experiences were categorized into three themes: positive digital learning experience, negative digital learning experience, and barriers to digital learning perception of students. Conclusions: With the help of advanced digital technology, students can access rich and diversified learning re- sources anytime and anywhere according to their personal learning pace…	Digital learning brings unprecedented convenience to students, not only as an innovation in learning styles but also as an essential way to personalize the learning experience. With the help of advanced digital technology, students can access a vast array of learning resources anytime, anywhere, according to their own learning pace and interests, and this flexibility greatly enhances their initia…	Objective: Explore digital learning experiences of Chinese nursing students. Main Results: Describe positive experiences (flexible resource access, reduced regional teacher gaps) and negative experiences (loneliness, alienation) of digital learning, belonging to 2.2. Conclusion: Identifies "poor design/innovation, lack of regulation" as internal challenges (3.2) and proposes improving design/regu…	2+3+4	2.2	2	D1-2.1 Positive Digital Learning Outcomes D2-2.1 Digital Literacy Gaps	3.2	2	D1-3.2 Interaction-Related Barriers D2-3.2 Curriculum & Assessment Barriers	4.1	2	D1-4.1 Curriculum & Interaction Optimization D2-4.1 System & Resource Support Enhancement
115	Tubaishat 2016	Jordan	Cross-Sectional Study	Nursing Students	To (1)assess the level of eHealth literacy among Jordanian nursing students in two universities, one public and one private, and to (2) determine the factors that have a contribution to eHealth literacy.	Nursing students should have the skills to locate, use and evaluate online health information. Students have some skills in eHealth literacy, while others need to be improvedNursing educators should incorporate the concepts of eHealth literacy within thecurriculum.	Integrating the notion of eHealth literacy into the nursing curriculum will prepare nurses to support patients and their families to correctly access, locate, and evaluate health resources in order to formulate decisions that could affect their health status. This in turn could improve patients' safety and care. These eHealth literacy skills are considered some of the most important nursing infor…	Objective: Assess eHealth literacy of Jordanian nursing students. Main Results: Show students have basic eHealth literacy skills but need improvement, belonging to 2.1. Conclusion: Recommends integrating eHealth literacy into nursing curricula to enhance patient care, an unimplemented measure, belonging to 4.1.	2+4	2.1	2	1.Overall Literacy Level 2.eHEALS Item-Level Performance	4.1	4	1. Curriculum Integration: Targeted Skill Training 2. Institutional Resource & Equity Optimization 3. Faculty Training & Pedagogical Support 4. Policy & Evaluation Standards
116	Vallo Hult 2025	Sweden	Cross-Sectional Study	physicians	To examine resident physicians’ perceptions and experiences of using a digital learning environment as part of their specialist medical training.	The results suggest that (i) sociotechnical aspects and understanding of the context in which the learning takes place contribute to enhancing digital learning for resident physicians; (ii) insights into participants’ perceptions of digital learning emphasize that interactive communication and group discussions are significant for their learning, and (iii) administrative aspects related to course…	Findings from this study confirm and extend prior studies on digital learning in healthcare, contributing to a better understanding of how digital learning environments, especially virtual lectures and seminars, can be developed and integrated into residency programs and health professions education to increase their usefulness.	Objective: Examine resident physicians' perceptions of digital learning environments. Main Results: Describe key factors for effective digital learning (sociotechnical context, interactive communication, administrative support), belonging to 2.2. Conclusion: Proposes developing digital learning environments for residency programs, an unimplemented suggestion, belonging to 4.1.	2+4	2.2	3	1.Residency Education Structure 2.Digital Learning Focus 3.Ethical Approval	4.1	4	1. Sociotechnical Optimization (Addressing Technical & Social Barriers) 2. Educational Design Improvement (Boosting Interactivity & Social Learning) 3. Administrative Structure Strengthening (Enhancing Organization & Support) 4. Long-Term Pedagogical Transformation (Beyond Pandemic Adaptation)
117	Wilbanks 2020	UK	Review	Healthcare Professionals	To summarize the current state-of-the-science on the use of clinical simulations to train healthcare professionals to use electronic health records.	The benefits of using simulation-based training that incorporates an organization's contextual factors include improvement of interdisciplinary team communication, clinical performance, clinician-patient- technology communication skills, and recognition of patient safety issues.	Design considerations for electronic health record training using clinical simulations involve establishing course objectives, identifying outcome measures,establishing content requirements of both the clinical simulation and electronic health record, and providing adequate debriefing.	Objective: Summarize simulation-based EHR training for healthcare professionals. Main Results: Describe benefits of simulation training (improved team communication, clinical performance, patient safety recognition), belonging to 2.2. Conclusion: Provides design considerations for EHR simulation training, unimplemented guidelines, belonging to 4.1.	2+4	2.2	3	1.Research Background 2.Review Methodology 3.Core Focus Areas	4.1	5	1. Psychometric Instrument Validation & Standardization 2. Resource & Fidelity Optimization 3. Debriefing Enhancement & Trainer Development 4. Pre-Training & Interdisciplinary Coordination 5. Long-Term Outcome & Cost-Benefit Tracking
118	Yarmohammadian 2015	Iran	Review	master’s degree in medical sciences	To review and develop the evaluation criteria of health information technology course at Master of Science level in Tehran, Shahid Beheshti, Isfahan, Shiraz, and Kashan medical universities in 2012 by using CIPP model.	With studies from various sources, commentary of experts, and based on the CIPP evaluation model, 139 indicators were determined and then evaluated, which were associated with this course based on the three factors of context, input, and process in the areas of human resources professional, academic services, students, directors, faculty, curriculum, budget, facilities, teaching–learning activiti…	This study showed that in total, the health information technology course at the Master of Science level is relatively good, but trying to improve and correct it in some areas and continuing the evaluation process seems necessary.	Objective: Review and develop evaluation criteria for master's-level health IT courses in Iran. Main Results: Establish 139 evaluation indicators covering context, input, process (e.g., faculty, curriculum, facilities), belonging to 2.3. Conclusion: Recommends improving course quality and continuing evaluation, an unimplemented plan, belonging to 4.1.	2+4	2.3	3	1.Human Resources (Faculty, Students, Administrative Staff) 2.Material & Financial Resources (Budget, Facilities, Technology) 3.Academic Support Services (Curriculum, Library, Research Support)	4.1	4	1. Human Resource Development 2. Material & Financial Resource Optimization 3. Academic Support Service Enhancement 4. Monitoring & Evaluation System
119	Yuan 2023	China	Cross-Sectional Study	nurses	To investigate the status of eHealth literacy and knowledge, attitudes, and practice regarding palliative care among nurses, and to examine their relationship.	The median scores of eHEALS and KAP regarding paliative care were 32 (interquartile rangeIQR] 29 to 38)and 82 (IQR 54 to 106) points, The results of correlation analysis showed that the KAP regarding palliative care wassianifcantly correlated with eHEALS (rho=0.189, P<0.001). in addition, the results of binary logistic regression analysisdemonstrated that the eHEALS score was independently associ…	Nurses who worked in first-class tertiary hospitals have good levels of eHealth literacy, while the overall level of KAP regarding palliative care is moderate. Our findings highlight that the eHEALS score is independently associated with the KAP score regarding palliative care. Therefore, nursing managers should adopt multiple measures to comprehensively improve eHealth literacy among nurses, fur…	Objective: Investigate eHealth literacy and palliative care KAP of Chinese nurses. Main Results: Present median eHEALS score (32) and KAP score (82), with a significant positive correlation (rho=0.189, P<0.001) and independent association (OR=2.109, P<0.001), belonging to 2.1. Conclusion: Recommends improving nurses' eHealth literacy to enhance palliative care, an unimplemented strategy, belongin…	2+4	2.1	4	1.1 Sample Demographic Characteristics 1.2 Status of eHealth Literacy (Measured via C-eHEALS) 1.3 Status of Palliative Care KAP (Measured via KAP Scale) 1.4 Association Between eHealth Literacy and Palliative Care KAP	4.1	4	1. Targeted eHealth Literacy Training 2. Palliative Care KAP Enhancement 3. System-Level Support for eHealth-Palliative Care Integration 4. Addressing Study Limitations in Practice
120	Zahmatkeshan 2024	Iran	Cross-Sectional Study	faculty members of medical schools	To explore the challenges to the development and institutionalization of e-learning content as perceived by faculty members of medical schools in southern Iran.	Three themes and eleven subthemes were extracted based on the qualitative data analysis results. Three main themes included individual challenges, organizational management challenges, and course design challenges.	Based on the present results, the most important challenges explained by the participants of this study for the production and development of electronic content included individual challenges, challenges related to the organizational management, and chal- lenges related to course design. Moreover, we should keep in mind that electronic teaching methods and preparation of e-learning content by pro…	Objective: Explore challenges to e-learning content development in Iranian medical schools. Main Results: Identify internal challenges (individual barriers, organizational management issues, course design problems), belonging to 3.2. Conclusion: Proposes providing methodological/technical support and professional development for faculty, unimplemented suggestions, belonging to 4.1.	3+4	3.2	5	1.Lack of Technical Knowledge & Skills 2.Lack of Familiarity with E-Learning Content Standards 3.Negative Attitudes Toward E-Learning 4.Lack of Standard Equipment & Physical Space 5.Inadequate Technical & Technological Support 6.Weak Regulations & Absence of Guidelines	4.1	4	1. Individual Capacity Building: Technical Training & Attitude Shift 2. Intra-Organizational Reform: Resources & Support 3. Policy & Incentive System: Guidelines & Motivation 4. Cultural Shift: Institutionalizing E-Learning as a Norm
121	Zainal 2025	Singapore	Cross-Sectional Study	doctors in executive and organizational leadership roles	To use Singapore as a case study and examine the perspectives of doctors in organizational leadership positions to identify and analyze the barriers to DHC implementation in the undergraduate curriculum of Singapore’s medical schools. It also seeks to apply the Normalization Process Theory (NPT) to address these barriers and bridge the gap between health care systems and digital health education …	A total of 33 doctors participated, 26 of whom are currently in organizational leadership roles and 7 of whom have previously held such positions. A total of 6 barriers were identified: bureaucratic inertia, lack of opportunities to pursue nontraditional career pathways, limited protective mechanisms for experiential learning and experimentation, lack of clear policy guidelines for clinical pract…	These barriers are also present in other high-income countries experiencing health care digitalization, highlighting the need for a theoretical framework that broadens the generalizability of existing recommendations. Applying the NPT underscores the importance of addressing these barriers to effectively integrate DHC into the curriculum. The active involvement of multiple stakeholders and the in…	Objective: Identify barriers to DHC implementation in Singapore's medical curricula. Main Results: Identify internal challenges (bureaucratic inertia, limited experiential learning, poor curriculum-clinical integration), belonging to 3.2. Conclusion: Proposes applying NPT and multi-stakeholder involvement to address barriers, an unimplemented framework, belonging to 4.1.	3+4	3.2	6	1. Bureaucratic Inertia 2. Lack of Non-Traditional Career Pathways 3. Absence of Experiential Learning Protection Mechanisms 4. Lack of Clear Clinical Practice Policies 5. Poor Integration of Medical Education & Clinical Experience 6. Poor IT Integration in Healthcare	4.1	6	1. Address Bureaucratic Inertia 2. Establish Non-Traditional Career Pathways 3. Build Experiential Learning Protection Mechanisms 4. Develop Clear Clinical Practice Policies 5. Enhance Education-Clinical Integration 6. Improve Healthcare IT Integration
122	Zainal 2023a	Singapore	Cross-Sectional Study	clinical educators and deans or vice deans of education	To explore several considerations that are needed to implement a national curriculum that focuses on training medical students in Singapore with relevant digital competencies for the digital age.	While the schools have introduced some relevant courses, they are not standardized nationally. Moreover, the school’s niche areas have not been leveraged upon for training in digital competencies. Participants across all schools acknowledged that more formal training is needed in digital health, data management, and applying the principles of digital technolo- gies. Participants also noted that t…	The findings highlighted the need for better collaboration among medical schools in the sharing of educational resources and expertise. Furthermore, stronger collaborations with professional bodies and the healthcare system should be established to ensure that the goals and outcomes of medical education and the healthcare system are aligned.	Objective: Explore considerations for national digital competency curricula in Singapore. Main Results: Describe current status (non-standardized courses, underutilized niche areas) and needs (formal digital training, patient safety focus), belonging to 2.2. Conclusion: Identifies "lack of standardization/collaboration" as internal challenges (3.2) and recommends inter-school/industry collaborati…	2+3+4	2.2	2	1.1 School-Specific Application Scenarios and Exposure Levels 1.2 Cross-School Common Trends and Gaps	3.2	4	1.Lack of National Standardization and Collaboration Among Medical Schools 2.Disconnect Between Curriculum and Clinical Practice 3.Inadequate Faculty Capacity and Role Modeling 4.Gaps in Key Digital Competencies	4.1	4	1.Establish National Standardization and Collaboration 2.Bridge the Gap Between Curriculum and Clinical Practice 3.Strengthen Faculty Capacity and Role Modeling 4.Address Key Competency Gaps
123	Zainal 2023b	Singapore	Cross-Sectional Study	junior doctors	To explore the perspectives of medical trainees on the impartation of digital competencies in Singapore’s medical school curricula. It also considers how the medical school experience can be strengthened in order to bridge potential gaps in the integration of these competencies in the local curricula.	Six key reasons were identified: lack of flexibility and dynamism within the curriculum, dated learning style, limited access to electronic health records, gradual uptake of digital technologies in the healthcare sector, lack of an ecosystem that promotes innovation, and lack of guidance from qualified and available mentors. Equipping medical students with skills relevant to the digital age would…	This study bears important implications for countries that seek to bridge the ‘transformation gap’ brought about by the digital age, which is defined as the sharp divergence between innovations that healthcare providers recognize as important but for which they feel insufficiently prepared.	Objective: Explore junior doctors' perspectives on digital competency training in Singapore. Main Results: Identify internal challenges (inflexible curriculum, dated learning styles, limited EHR access), belonging to 3.2. Conclusion: Proposes multi-stakeholder collaboration (schools, educators, government) to strengthen training, an unimplemented strategy, belonging to 4.1.	3+4	3.2	6	1. Lack of Flexibility and Dynamism in Curriculum 2. Dated Learning Style (Rote Memorization Focus) 3. Limited Access to Electronic Health Records (EHRs) 4. Gradual Uptake of Digital Technologies in Healthcare 5. Lack of Innovation-Promoting Ecosystem 6. Lack of Qualified & Available Mentors	4.1	6	1. Address Curriculum Rigidity & Dynamism 2. Update Learning Style (Reduce Rote Memorization) 3. Expand EHR Access 4. Accelerate Healthcare Digital Uptake 5. Foster Innovation Ecosystem 6. Strengthen Mentorship
